# Supplementary material for: Cytokine release syndrome-like serum responses after COVID-19 vaccination are frequent and clinically inapparent under cancer immunotherapy
Source: Nat Cancer. 2022 Jun 17;3(9):1039–51. doi: 10.1038/s43018-022-00398-7 (PMC9499865; doi:10.1038/s43018-022-00398-7)
Supplement: Supplementary file 3 — Supplementary Tables 1–6. [file 43018_2022_398_MOESM3_ESM.xlsx]

## Sheet: Table 1
Patient_ID	Sex	Age_at_inclusion	BMI	ECOG	private_insurance	Tumor_type	Stage	Therapy_type	Therapy_Line	vaccinated	First_dose_date	First_dose_vaccine	Second_dose_date	Second_dose_vaccine	date_inclusion	last_immunotherapy	last_follow_up	follow_up_from_ICT_days	follow_up_from_first_dose_vaccine_days	follow_up_from_second_dose_vaccine_days	color_code	Survival_01.10.21						Table Legend
A8SRJO	M	59	NA	2	0	SKCM	IV	PD-1/PD-L1	1	TRUE	2021-03-11	Astra Zeneca	2021-05-25	Astra Zeneca	2020-09-30	2021-10-01	2021-10-01	366	204	129	#997D87	0						Table listing sex, Age at inclusion, BMI, ECOG, Insurance status, Tumor type, Therapy type, Vaccination status, Vaccination Type, Vaccination dose dates, Inclusion date and follow up durations for all patients. Patients are listed according to their unique Patient ID.
L9YLRD	M	68	20.2	1	1	OSCC	III	PD-1/PD-L1	1	TRUE	2021-04-18	Astra Zeneca	2021-07-11	Astra Zeneca	2020-12-04	2021-10-01	2021-10-01	301	166	82	#61615A	0
74WACU	F	61	22.6	1	0	AEG	IV	PD-1/PD-L1	1	TRUE	2021-03-10	Astra Zeneca	2021-05-10	Astra Zeneca	2021-03-18	2021-10-01	2021-10-01	197	205	144	#788D66	0
SSW9Q1	F	68	25.3	1	0	UVM	IV	PD-1/PD-L1	3	TRUE	2021-04-18	Astra Zeneca	2021-07-11	Astra Zeneca	2021-04-07	2021-05-05	2021-10-01	177	166	82	#886F4C	0
7Z9V9Q	M	76	24.3	1	0	LUAD, ESCA	IV	PD-1/PD-L1	2	TRUE	2021-04-28	Astra Zeneca	2021-06-09	Astra Zeneca	2021-04-16	2021-06-11	2021-06-17	62	50	8	#B4A8BD	1
JBEZKB	M	75	22.1	1	0	LIHC	III	PD-1/PD-L1+anti-VEGF	1	TRUE	2021-03-28	Astra Zeneca	2021-06-02	Astra Zeneca	2020-08-28	2021-08-20	2021-10-01	399	187	121	#7A4900	0
FWO178	F	79	24.6	1	0	LIHC	IVA	PD-1/PD-L1+anti-VEGF	3	TRUE	2021-03-23	Astra Zeneca	NA	NA	2021-03-22	2021-05-10	2021-06-15	85	86	#VALUE!	#FF8A9A	1
3R4SN5	M	78	27.8	2	1	LIHC	II	PD-1/PD-L1+anti-VEGF	1	TRUE	2021-05-03	Astra Zeneca	2021-06-30	Astra Zeneca	2021-05-27	2021-07-16	2021-10-01	127	151	93	#452C2C	0
G8ZRBI	M	60	24.8	1	0	MER	I	PD-1/PD-L1+RTX	1	TRUE	2021-03-24	Astra Zeneca	2021-06-02	Astra Zeneca	2020-10-07	2021-10-01	2021-10-01	359	191	121	#809693	0
KWO5UQ	M	60	26.2	2	0	SKCM	IB	PD-1/PD-L1+RTX	4	TRUE	2021-02-21	Astra Zeneca	2021-05-03	Astra Zeneca	2021-03-05	2021-08-18	2021-10-01	210	222	151	#001E09	0
EK6BCT	M	75	29.5	1	0	KIRC	IV	PD-1/PD-L1+TKI	1	TRUE	2021-04-15	Astra Zeneca	2021-07-08	Moderna	2020-03-06	2021-10-01	2021-10-01	574	169	85	#B79762	0
I2CR2G	F	58	31.9	1	0	SKCM	IV	CTLA-4	5	TRUE	2021-04-13	Comirnaty	NA	Comirnaty	2020-09-14	2021-04-26	2021-10-01	382	171	NA	#004D43	0
9T7S7J	M	45	22.4	1	0	SKCM	IV	CTLA-4+PD-1	1	TRUE	2021-04-23	Comirnaty	2021-05-31	Comirnaty	2020-10-19	2021-07-13	2021-07-30	284	98	60	#3B5DFF	0
25D2CD	F	50	NA	1	0	SKCM	IV	CTLA-4+PD-1	2	TRUE	2021-05-20	Comirnaty	2021-06-11	Comirnaty	2020-12-18	2021-09-08	2021-10-01	287	134	112	#FFAA92	0
32PHU4	M	73	23.5	1	0	LIHC	IB	CTLA-4+PD-1	3	TRUE	2021-04-09	Comirnaty	2021-05-21	Comirnaty	2021-01-08	2021-09-17	2021-10-01	266	175	133	#DDEFFF	0
LIK08H	M	81	NA	1	0	SKCM	IV	CTLA-4+PD-1	3	TRUE	2021-03-05	Comirnaty	2021-03-26	Comirnaty	2021-01-21	2021-08-31	2021-10-01	253	210	189	#013349	0
EYIGE1	F	42	NA	1	0	SKCM	IV	CTLA-4+PD-1	2	TRUE	2021-03-25	Comirnaty	2021-04-28	Comirnaty	2021-02-15	2021-05-06	2021-10-01	228	190	156	#A079BF	0
DEW6IM	M	64	28.7	1	0	NEC	III	CTLA-4+PD-1	6	TRUE	2021-04-16	Comirnaty	2021-05-19	Comirnaty	2021-03-03	2021-06-23	2021-10-01	212	168	135	#00846F	0
13N151	M	70	NA	0	1	SKCM	IIA	CTLA-4+PD-1	5	TRUE	2021-03-28	Comirnaty	2021-04-18	Comirnaty	2021-03-19	2021-07-23	2021-10-01	196	187	166	#FAD09F	0
SVXZIG	F	68	NA	1	0	SKCM	IB	CTLA-4+PD-1	1	TRUE	2021-05-12	Comirnaty	2021-09-14	Comirnaty	2021-03-19	2021-05-03	2021-10-01	196	142	17	#885578	0
F81VCA	F	45	23	1	1	NEC	I	ICT-->CTX	2	TRUE	2021-04-14	Comirnaty	2021-05-19	Comirnaty	2020-09-14	2020-11-23	2021-10-01	382	170	135	#8FB0FF	0
X9H3PX	M	65	26.7	1	0	HNSC	IVA	ICT-->CTX	1	TRUE	2021-04-28	Comirnaty	2021-05-31	Comirnaty	2020-10-22	2021-03-29	2021-10-01	344	156	123	#4A3B53	0
261EK3	M	68	20.8	1	0	ESCA	IV	ICT-->CTX	7	TRUE	2021-04-19	Comirnaty	2021-05-25	Comirnaty	2021-01-04	2021-03-16	2021-07-07	184	79	43	#FF90C9	1
EMHL0E	F	55	22.1	0	0	PAAD	IV	other	2	TRUE	2021-05-27	Comirnaty	2021-07-08	Comirnaty	2020-12-15	2021-07-06	2021-10-01	290	127	85	#00C2A0	0
EC6DJA	M	64	36.2	1	0	CUP	IV	other	2	TRUE	2021-05-10	Comirnaty	2021-06-24	Comirnaty	2020-12-23	2021-02-05	2021-10-01	282	144	99	#D16100	0
BWW38Q	M	72	21.8	1	0	UCA	IV	other	1	TRUE	2021-06-04	Comirnaty	2021-07-02	Comirnaty	2021-01-15	2021-04-20	2021-10-01	259	119	91	#7B4F4B	0
QFE9E8	F	82	20.8	1	0	SKCM	IV	other	1	TRUE	2021-03-14	Comirnaty	2021-04-06	Comirnaty	2021-03-11	2021-10-01	2021-10-01	204	201	178	#B77B68	0
VMQLNV	F	50	19.8	1	0	UCA	II	PD-1/PD-L1	1	TRUE	2021-04-26	Comirnaty	2021-05-20	Comirnaty	2020-04-24	2021-07-05	2021-07-05	437	70	46	#63FFAC	0
FKLSVO	M	68	21.1	0	1	CHOL	IV	PD-1/PD-L1	1	TRUE	2021-05-06	Comirnaty	2021-06-17	Comirnaty	2020-06-25	2021-07-15	2021-10-01	463	148	106	#008941	0
9W8OQ3	M	79	NA	1	0	DSCC	III	PD-1/PD-L1	1	TRUE	2021-02-15	Comirnaty	2021-03-12	Comirnaty	2020-07-07	2021-10-01	2021-10-01	451	228	203	#006FA6	0
KUDJHR	M	57	NA	1	0	HNMM	IV	PD-1/PD-L1	2	TRUE	2021-05-24	Comirnaty	2021-06-30	Comirnaty	2020-09-10	2021-10-01	2021-10-01	386	130	93	#0000A6	0
39H11P	M	64	25.4	1	0	SKCM	IIIB	PD-1/PD-L1	1	TRUE	2021-04-08	Comirnaty	2021-05-19	Comirnaty	2020-10-07	2021-09-16	2021-10-01	359	176	135	#5A0007	0
GKLHFP	M	65	NA	2	0	SKCM	IV	PD-1/PD-L1	1	TRUE	2021-03-29	Comirnaty	2021-04-23	Comirnaty	2020-12-07	2021-10-01	2021-10-01	298	186	161	#6B7900	0
2CC0BM	M	62	NA	1	0	SKCM	IV	PD-1/PD-L1	2	TRUE	2021-03-26	Comirnaty	2021-05-07	Comirnaty	2020-12-08	2021-10-01	2021-10-01	297	189	147	#BA0900	0
DLEXGH	M	62	30.6	1	0	UVM	<IV	PD-1/PD-L1	1	TRUE	2021-04-20	Comirnaty	2021-05-19	Comirnaty	2021-01-14	2021-06-17	2021-10-01	260	164	135	#A1C299	0
339ZEM	F	62	NA	0	0	MER	I	PD-1/PD-L1	1	TRUE	2021-04-19	Comirnaty	2021-05-29	Comirnaty	2021-01-19	2021-10-01	2021-10-01	255	165	125	#300018	0
YJYW3T	M	73	29.4	0	0	UCA	IV	PD-1/PD-L1	1	TRUE	2021-03-20	Comirnaty	2021-04-25	Comirnaty	2021-01-27	2021-10-01	2021-10-01	247	195	159	#0AA6D8	0
DVI5OS	F	67	21.4	1	0	ACA	IIIB	PD-1/PD-L1	2	TRUE	2021-04-06	Comirnaty	2021-05-04	Comirnaty	2021-02-04	2021-10-01	2021-10-01	239	178	150	#372101	0
44KQ3O	F	80	21.9	1	0	SKCM	IV	PD-1/PD-L1	1	TRUE	2021-04-15	Comirnaty	2021-05-27	Comirnaty	2021-02-22	2021-09-22	2021-10-01	221	169	127	#C0B9B2	0
W1CYGF	F	69	20.3	1	0	UCA	II	PD-1/PD-L1	4	TRUE	2021-05-12	Comirnaty	2021-06-23	Comirnaty	2021-03-05	2021-10-01	2021-10-01	210	142	100	#C2FF99	0
4EQFBC	M	81	23.4	1	1	UVM	IV	PD-1/PD-L1	1	TRUE	2021-01-18	Comirnaty	2021-02-09	Comirnaty	2021-03-11	2021-10-01	2021-10-01	204	256	234	#456D75	0
S4VP85	F	62	18.8	0	0	UCA	IV	PD-1/PD-L1	1	TRUE	2021-03-31	Comirnaty	2021-05-06	Comirnaty	2021-03-11	2021-08-09	2021-10-01	204	184	148	#CC0744	0
4WTCUA	M	41	18.9	1	0	UCA	II	PD-1/PD-L1	2	TRUE	2021-04-21	Comirnaty	2021-05-31	Comirnaty	2021-03-11	2021-06-10	2021-10-01	204	163	123	#00489C	0
IOQ3FO	M	68	24.3	1	0	KIRC	IV	PD-1/PD-L1	3	TRUE	2021-04-06	Comirnaty	2021-04-26	Comirnaty	2021-03-15	2021-10-01	2021-10-01	200	178	158	#7A87A1	0
KKT25Y	F	77	NA	0	0	NEC	IIIB	PD-1/PD-L1	1	TRUE	2021-04-08	Comirnaty	2021-05-11	Comirnaty	2021-04-12	2021-10-01	2021-10-01	172	176	143	#00A6AA	0
19U0MP	M	65	26.2	2	0	UVM	IV	PD-1/PD-L1	1	TRUE	2021-04-29	Comirnaty	2021-06-08	Comirnaty	2021-05-20	2021-08-12	2021-10-01	134	155	115	#42A0D7	0
NQ46IB	M	55	31.1	1	0	LIHC	IV	PD-1/PD-L1+anti-VEGF	1	TRUE	2021-04-26	Comirnaty	2021-05-17	Comirnaty	2020-06-18	2020-12-03	2021-10-01	470	158	137	#FF4A46	0
E61BKL	M	80	34.7	1	1	LIHC	III	PD-1/PD-L1+anti-VEGF	1	TRUE	2021-01-20	Comirnaty	2021-02-15	Comirnaty	2020-08-13	2021-10-01	2021-10-01	414	254	228	#A30059	0
2JJ523	M	60	30.1	1	0	LIHC	II	PD-1/PD-L1+anti-VEGF	3	TRUE	2021-05-05	Comirnaty	2021-06-12	Comirnaty	2020-10-13	2021-10-01	2021-10-01	353	149	111	#1B4400	0
1K9IAN	F	56	30.1	1	0	LIHC	II	PD-1/PD-L1+anti-VEGF	1	TRUE	2021-04-30	Comirnaty	2021-06-04	Comirnaty	2020-12-22	2021-05-04	2021-10-01	283	154	119	#B903AA	0
X65WDO	M	70	17.6	1	1	LUAD	IIB	PD-1/PD-L1+anti-VEGF	8	TRUE	2021-04-12	Comirnaty	2021-05-13	Comirnaty	2021-01-07	2021-10-01	2021-10-01	267	172	141	#000035	0
J79PAG	M	70	21.3	1	0	LIHC	IV	PD-1/PD-L1+anti-VEGF	1	TRUE	2021-04-23	Comirnaty	2021-06-06	Comirnaty	2021-04-30	2021-10-01	2021-10-01	154	161	117	#E20DC4	0
IZO4HU	F	30	22.6	0	0	BRCA	II	PD-1/PD-L1+CTX	1	TRUE	2021-01-15	Comirnaty	2021-02-14	Comirnaty	2020-05-12	2021-03-04	2021-10-01	507	259	229	#FF34FF	0
J7CXX9	F	49	27.4	0	0	BRCA	II	PD-1/PD-L1+CTX	1	TRUE	2021-04-15	Comirnaty	2021-06-08	Comirnaty	2020-11-19	2021-01-11	2021-10-01	316	169	115	#FF2F80	0
RSSRJU	M	55	23.2	1	0	AEG	III	PD-1/PD-L1+CTX	1	TRUE	2021-05-17	Comirnaty	2021-06-11	Comirnaty	2021-02-16	2021-08-11	2021-10-01	227	137	112	#C2FFED	0
SO7XOB	M	56	27.8	1	0	AEG	IVA	PD-1/PD-L1+CTX	1	TRUE	2021-04-14	Comirnaty	2021-05-26	Comirnaty	2021-03-24	2021-09-23	2021-10-01	191	170	128	#D157A0	0
0ZTE2L	M	56	23.7	2	0	KIRC	IV	PD-1/PD-L1+TKI	1	TRUE	2021-04-15	Comirnaty	2021-05-27	Comirnaty	2020-10-23	2021-09-24	2021-10-01	343	169	127	#4FC601	0
ARU8T1	M	60	20	2	0	KIRP	IV	PD-1/PD-L1+TKI	1	TRUE	2021-04-29	Comirnaty	2021-06-10	Comirnaty	2021-02-11	2021-04-15	2021-10-01	232	155	113	#FFB500	0
QLWN64	M	52	31.1	0	0	KIRC	I	PD-1/PD-L1+TKI	1	TRUE	2021-04-18	Comirnaty	2021-05-30	Comirnaty	2021-03-10	2021-10-01	2021-10-01	205	166	124	#0CBD66	0
OI9CSG	M	80	NA	1	0	SKCM	III	CTLA-4+PD-1	2	TRUE	2021-04-14	Comirnaty	NA	NA	2021-03-25	2021-05-03	2021-05-08	44	24	NA	#BEC459	1
W0D7T8	M	54	19	1	0	PAAD	IB	other	2	TRUE	2021-04-07	Comirnaty	NA	NA	2020-09-10	2021-03-24	2021-10-01	386	177	NA	#B79762	1
RIRRZD	M	61	24.2	1	0	HNSC	III	PD-1/PD-L1+CTX	2	TRUE	2021-05-05	Moderna	2021-06-17	Moderna	2021-04-29	2021-07-09	2021-10-01	155	149	106	#636375	0
QH6V9I	M	67	27.6	1	0	KIRC	IV	PD-1/PD-L1+TKI	1	TRUE	2021-04-15	Moderna	2021-05-19	Moderna	2021-03-09	2021-10-01	2021-10-01	206	169	135	#6F0062	0
ULKZFC	M	77	28.3	0	1	KIRC	IV	PD-1/PD-L1+TKI	1	TRUE	2021-03-28	Moderna	2021-05-02	Moderna	2021-03-12	2021-07-02	2021-10-01	203	187	152	#EEC3FF	0
6MLHCE	M	53	24.5	0	0	UVM	<IV	CTLA-4	3	FALSE	NA	NA	NA	NA	2021-03-17	2021-10-01	2021-10-01	198	NA	#VALUE!	#7D3439	0
D9SB9D	M	66	NA	1	0	SKCM	IV	CTLA-4+PD-1	1	FALSE	NA	NA	NA	NA	2020-07-27	2021-01-29	2021-10-01	431	NA	#VALUE!	#513FAA	0
7O6TMW	M	40	NA	1	0	SKCM	IIIC	CTLA-4+PD-1	1	FALSE	NA	NA	NA	NA	2020-08-18	2021-04-21	2021-10-01	409	NA	#VALUE!	#61381D	0
H42U5T	F	53	NA	1	0	SKCM	IIIC	CTLA-4+PD-1	1	FALSE	NA	NA	NA	NA	2020-09-28	2021-07-20	2021-07-20	295	NA	#VALUE!	#3E5446	0
2FH9M5	M	71	25.8	0	1	NEC	IV	CTLA-4+PD-1	3	FALSE	NA	NA	NA	NA	2020-10-22	2021-01-15	2021-01-15	85	NA	#VALUE!	#C914F7	0
Y0MJKV	M	68	NA	1	0	SKCM	II	CTLA-4+PD-1	1	FALSE	NA	NA	NA	NA	2021-03-08	2021-08-05	2021-10-01	207	NA	#VALUE!	#7449D2	0
V8LVB1	M	67	20.8	1	1	SKCM	IIB	CTLA-4+PD-1	3	FALSE	NA	NA	NA	NA	2020-09-16	2021-02-19	2021-08-07	325	NA	#VALUE!	#CAB8CD	1
RWCFP8	M	55	34.6	1	0	UCA	III	PD-1/PD-L1	1	FALSE	NA	NA	NA	NA	2021-07-20	2021-09-23	2021-09-30	72	NA	#VALUE!	#DE8A6B	1
VNW7NT	M	68	17.9	1	0	AEG	III	PD-1/PD-L1	3	FALSE	NA	NA	NA	NA	2021-05-03	2021-06-02	2021-06-02	30	NA	#VALUE!	#BA0281	1
LH6ZAL	F	64	NA	1	0	ACC	IV	PD-1/PD-L1	2	FALSE	NA	NA	NA	NA	2020-07-17	2021-05-06	2021-10-01	441	NA	#VALUE!	#6AD4DB	0
ROAJMS	F	66	18.4	3	0	HNSC	III	PD-1/PD-L1	1	FALSE	NA	NA	NA	NA	2021-03-11	2021-03-24	2021-06-22	103	NA	#VALUE!	#B2A7C4	1
XL3D1Y	M	70	27.8	1	1	KIRC	I	PD-1/PD-L1	3	FALSE	NA	NA	NA	NA	2020-10-14	2021-02-24	2021-10-01	352	NA	#VALUE!	#CAA0E0	0
DF2YRV	M	68	22.7	1	0	SKCM	II	PD-1/PD-L1	2	FALSE	NA	NA	NA	NA	2021-03-08	2021-04-29	2021-05-08	61	NA	#VALUE!	#8128CF	1
9J5YFK	M	53	31.5	2	0	OSCC	I	PD-1/PD-L1	1	FALSE	NA	NA	NA	NA	2021-03-17	2021-10-01	2021-10-01	198	NA	#VALUE!	#FEF007	0
J2Z8MC	F	60	22.7	0	0	UCA	III	PD-1/PD-L1	1	FALSE	NA	NA	NA	NA	2021-03-18	2021-10-01	2021-10-01	197	NA	#VALUE!	#5F5371	0
6XW7QX	F	63	20.7	2	0	NET	III	PD-1/PD-L1	5	FALSE	NA	NA	NA	NA	2021-03-18	2021-07-19	2021-07-19	123	NA	#VALUE!	#19D0E8	0
MXSP3T	F	50	29.8	1	0	UVM	IV	PD-1/PD-L1	1	FALSE	NA	NA	NA	NA	2020-07-13	2021-01-21	2021-08-21	404	NA	#VALUE!	#8E2BDD	1
L5ZXEF	M	66	18.9	2	0	OSCC	I	PD-1/PD-L1	1	FALSE	NA	NA	NA	NA	2021-07-08	2021-10-01	2021-10-01	85	NA	#VALUE!	#FECB39	0
2TSZNX	M	76	25.3	0	0	LIHC	IV	PD-1/PD-L1+anti-VEGF	6	FALSE	NA	NA	NA	NA	2020-11-19	2021-02-04	2021-09-15	301	NA	#VALUE!	#977D1B	0
X06IIV	M	68	26.9	1	1	LIHC	I	PD-1/PD-L1+anti-VEGF	2	FALSE	NA	NA	NA	NA	2020-10-28	2021-07-05	2021-07-21	266	NA	#VALUE!	#A21182	1
7F3S4X	F	60	22.4	3	0	BRCA	IV	PD-1/PD-L1+CTX	1	FALSE	NA	NA	NA	NA	2021-05-17	2021-06-01	2021-06-16	30	NA	#VALUE!	#9EB36A	1
C1ABPH	M	69	18.7	2	0	NSCLC, HNSC	II	PD-1/PD-L1+CTX	2	FALSE	NA	NA	NA	NA	2020-09-25	2021-01-28	2021-10-01	371	NA	#VALUE!	#F1FE76	0
2DP8J8	M	58	29.4	0	0	AEG	II	PD-1/PD-L1+CTX	1	FALSE	NA	NA	NA	NA	2021-02-08	2021-08-24	2021-09-26	230	NA	#VALUE!	#CFB70A	1
KQQNSB	M	60	30.9	0	0	KIRC	III	PD-1/PD-L1+TKI	1	FALSE	NA	NA	NA	NA	2020-10-02	2021-08-10	2021-10-01	364	NA	#VALUE!	#BC41A1	0
E4MQ91	M	61	35.3	0	0	RCC	IV	PD-1/PD-L1+TKI	1	FALSE	NA	NA	NA	NA	2021-03-15	2021-10-01	2021-10-01	200	NA	#VALUE!	#F037F1	0
36O7LQ	M	69	27.8	1	0	KIRC	II	PD-1/PD-L1+TKI	1	FALSE	NA	NA	NA	NA	2021-05-27	2021-10-01	2021-10-01	127	NA	#VALUE!	#071D90	0

## Sheet: Table 2
Patient_ID	Post_vacc_AE	Date_AE	CTCAE_grade											Table Legend
19U0MP	Creatinine_Increase	2021-05-26	1											Table listing all short-term (≤4 weeks after vaccination) post-vaccine adverse events (AEs) for all vaccinated patients. Patient ID, Date of AE and CTCAE grade is noted for each AE.
19U0MP	Fever	2021-06-08	1
19U0MP	Headache	2021-06-08	1
1K9IAN	Anemia	2021-06-14	2
1K9IAN	Bilirubin_Increase	2021-06-14	1
261EK3	Bilirubin_Increase	2021-06-08	1
2CC0BM	Anemia	2021-06-01	1
2JJ523	Arthralgia	2021-06-13	1
32PHU4	Anemia	2021-06-11	4
32PHU4	Creatinine_Increase	2021-04-08	2
32PHU4	Autoimmune_disorder-Colitis	2021-04-28	3
32PHU4	Gastric Hemmorhage	2021-06-11	4
339ZEM	Fatigue	2021-05-29	1
339ZEM	General_muscle_weakness	2021-05-29	1
4EQFBC	Fever	2021-02-09	1
4EQFBC	General_muscle_weakness	2021-02-09	1
4EQFBC	Pain_at_injection_site	2021-02-09	1
4WTCUA	Fatigue	2021-05-31	1
7Z9V9Q	Anemia	2021-05-19	2
7Z9V9Q	Fatigue	2021-06-16	3
7Z9V9Q	General_muscle_weakness	2021-06-16	3
7Z9V9Q	Heart_failure	2021-06-17	5
9T7S7J	Fever	2021-04-24	1
ARU8T1	Nausea	2021-04-29	1
ARU8T1	Thrombocytopenia	2021-06-18	1
ARU8T1	Vomiting	2021-04-29	1
DEW6IM	Bilirubin_Increase	2021-05-26	1
DVI5OS	Thrombocytopenia	2021-04-12	1
E61BKL	Fatigue	2021-02-15	1
EC6DJA	Bilirubin_Increase	2021-05-11	2
EC6DJA	Thrombocytopenia	2021-07-05	4
EK6BCT	Bilirubin_Increase	2021-04-30	1
EK6BCT	Creatinine_Increase	2021-04-16	1
EK6BCT	Thrombocytopenia	2021-05-31	1
F81VCA	Anemia	2021-05-12	2
I2CR2G	Thrombocytopenia	2021-04-26	1
IOQ3FO	Creatinine_Increase	2021-05-06	1
J79PAG	Bilirubin_Increase	2021-04-27	1
J7CXX9	Anemia	2021-04-19	1
J7CXX9	General_muscle_weakness	2021-04-15	1
JBEZKB	Thrombocytopenia	2021-06-14	1
KUDJHR	Fever	2021-05-27	2
KUDJHR	General_muscle_weakness	2021-05-27	2
KUDJHR	Pain_at_injection_site	2021-05-27	2
LIK08H	Fatigue	2021-03-26	1
LIK08H	General_muscle_weakness	2021-03-26	1
OI9CSG	Alkaline_phosphatase increased	2021-05-03	2
OI9CSG	Aspartate_transaminase_increased	2021-05-03	3
OI9CSG	Bilirubin_Increase	2021-05-04	2
OI9CSG	Fatigue	2021-05-04	2
OI9CSG	Hepatic_failure	2021-05-08	5
OI9CSG	Nausea	2021-05-04	2
QFE9E8	Herpes_simplex_reactivation	2021-04-01	2
QH6V9I	Fatigue	2021-04-20	3
QH6V9I	General_muscle_weakness	2021-04-20	3
QLWN64	Diarrhea_C_diff	2021-06-16	3
RSSRJU	Fatigue	2021-05-17	1
SO7XOB	Thrombocytopenia	2021-06-17	1
SSW9Q1	Thrombocytopenia	2021-05-19	1
SVXZIG	Autoimmune_disorder-Colitis	2021-05-18	3
ULKZFC	Creatinine_Increase	2021-04-06	1
VMQLNV	Headache	2021-05-21	1
W0D7T8	Anemia	2021-04-14	2
W0D7T8	Creatinine_Increase	2021-04-14	1
W0D7T8	Sepsis	2021-04-14	3
W1CYGF	Fatigue	2021-06-23	1
X9H3PX	Bilirubin_Increase	2021-06-04	1
YJYW3T	Fatigue	2021-04-25	1
7Z9V9Q	Ileus	2021-05-18	3

## Sheet: Table 3
Patient_ID	Long_Term_AE_1	Date_AE	CTCAE_grade											Table Legend
EK6BCT	Bilirubin_increase	2021-03-20	1											Table listing all adverse events (AEs) for all vaccinated and unvaccinated patients across the entire follow-up duration from date of inclusion in study and final date of follow-up (01.10.2021). Patient ID, Date of AE and CTCAE grade is noted for each AE.
EK6BCT	Creatinine_increase	2021-05-04	1
EK6BCT	Muscle_cramps	2021-07-27	1
EK6BCT	Creatinine_Increase	2021-04-16	1
EK6BCT	Bilirubin_Increase	2021-04-30	1
EK6BCT	Thrombocytopenia	2021-05-31	1
VMQLNV	Alopecia	2021-05-15	1
VMQLNV	Erythema	2020-06-22	1
VMQLNV	Muscle_cramps	2020-07-16	1
VMQLNV	Autoimmune_Disorder-Pneumonitis	2020-10-05	3
VMQLNV	Lymphedema	2020-12-14	1
VMQLNV	Pruritus	2021-02-17	2
VMQLNV	Headache	2021-05-21	1
IZO4HU	Anemia	2020-07-07	1
IZO4HU	Cough	2020-09-09	1
IZO4HU	Alopecia	2020-11-20	2
IZO4HU	Fatigue	2021-02-10	2
IZO4HU	Neutropenia	2021-07-16	3
IZO4HU	Constipation	2021-07-26	1
NQ46IB	Thrombocytopenia	2021-07-24	1
FKLSVO	Neutropenia	2020-08-13	1
FKLSVO	Hyponatremia	2020-10-15	3
9W8OQ3	Pain	2020-09-29	2
9W8OQ3	Nausea	2020-12-01	1
9W8OQ3	Thromboembolic_event_PE	2021-12-18	3
9W8OQ3	Diarrhea	2021-03-22	1
9W8OQ3	Mucositis_oral	2021-04-27	2
9W8OQ3	Hyperkeratosis	2021-07-23	1
E61BKL	Anemia	2020-11-05	2
E61BKL	Diarrhea	2020-12-03	3
E61BKL	Autoimmune_disorder-Colitis	2020-12-03	3
E61BKL	Lymphedema	2021-09-16	1
E61BKL	Fatigue	2021-02-15	1
JBEZKB	Thrombocytopenia	2021-06-14	1
JBEZKB	Bilirubin_increase	2021-03-05	2
KUDJHR	Autoimmune_disorder-Thyroiditis	2021-07-14	2
KUDJHR	Fever	2021-05-27	2
KUDJHR	Pain_at_injection_site	2021-05-27	2
KUDJHR	General_muscle_weakness	2021-05-27	2
W0D7T8	Vomiting	2021-03-24	1
W0D7T8	Back_pain	2021-03-24	2
W0D7T8	Constipation	2021-04-14	2
W0D7T8	Sepsis	2021-04-14	3
W0D7T8	Anemia	2021-04-14	2
W0D7T8	Creatinine_Increase	2021-04-14	1
W0D7T8	Nausea	2021-04-19	1
I2CR2G	Dry_mouth	2020-10-05	1
I2CR2G	Nausea	2020-12-07	1
I2CR2G	Skin_infection	2021-03-15	1
I2CR2G	Diarrhea	2021-05-10	2
I2CR2G	Vomiting	2021-05-10	2
I2CR2G	Autoimmune_disorder-Colitis	2021-05-10	3
I2CR2G	Thrombocytopenia	2021-04-26	1
F81VCA	Mucositis_oral	2020-10-12	1
F81VCA	Nausea	2020-11-09	1
F81VCA	Arthralgia	2021-02-10	1
F81VCA	Anemia	2021-05-12	2
F81VCA	Mucositis_oral	2021-06-14	2
F81VCA	Hyperkalemia	2021-07-07	2
F81VCA	Radicular_pain	2021-09-03	1
F81VCA	Vomiting	2021-09-15	1
A8SRJO	Cytokine_release_syndrome	2020-10-06	2
A8SRJO	Blood_corticotropin_decreased	2021-10-07	2
A8SRJO	Autoimmune_disorder-Hepatitis	2020-10-09	3
A8SRJO	Autoimmune_Disorder-Pneumonitis	2020-10-09	3
A8SRJO	Creatinine_increase	2021-02-10	1
A8SRJO	Eczema	2021-09-16	1
39H11P	Gluteal_pain	2021-06-24	1
39H11P	Penile_infection	2021-08-05	1
G8ZRBI	Vertigo	2020-10-23	1
G8ZRBI	Tooth_infection	2021-08-20	3
X9H3PX	Bilirubin_Increase	2021-06-04	1
2JJ523	Chills	2020-11-24	1
2JJ523	Bilirubin_increase	2021-03-04	1
2JJ523	Arthralgia	2021-06-13	1
0ZTE2L	Thrombocytopenia	2020-11-13	2
9T7S7J	Fever	2020-11-19	2
9T7S7J	Fever	2021-04-24	1
J7CXX9	Aspartate_transaminase_increased	2021-03-03	2
J7CXX9	Urinary_infection	2021-04-01	1
J7CXX9	Febrile_neutropenia	2021-06-04	3
J7CXX9	Sinus_tachycardia	2021-08-27	2
J7CXX9	General_muscle_weakness	2021-04-15	1
J7CXX9	Anemia	2021-04-19	1
L9YLRD	Eye_infection	2021-04-16	1
L9YLRD	Dysphagia	2021-08-11	2
2CC0BM	Anemia	2021-06-01	1
GKLHFP	Autoimmune_disorder-Nephritis	2020-12-22	3
GKLHFP	Autoimmune_disorder-Hepatitis	2020-12-23	3
GKLHFP	Autoimmune_disorder-Thyroiditis	2021-06-01	2
GKLHFP	Autoimmune_disorder-Miositis	2021-08-30	2
EMHL0E	Rash_maculo-papular	2020-12-16	1
EMHL0E	Fatigue	2020-12-16	1
EMHL0E	Autoimmune_disorder-Hepatitis	2021-01-12	3
EMHL0E	Autoimmune_disorder-Miositis-Arthritis	2021-01-12	2
EMHL0E	Fever	2021-01-12	2
EMHL0E	Diarrhea	2021-02-01	3
EMHL0E	Autoimmune_disorder-Miositis-Arthritis	2021-04-17	2
EMHL0E	Pneumonia	2021-09-09	4
25D2CD	Pruritus	2020-01-11	1
25D2CD	Autoimmune_disorder-Hypophysitis	2021-02-03	4
25D2CD	Autoimmune_disorder-Radiculitis	2021-02-03	2
25D2CD	Anemia	2021-09-08	1
261EK3	Hyperkalemia	2021-02-12	2
261EK3	Stomach_pain	2021-03-02	1
261EK3	Lymphedema	2021-05-28	2
261EK3	Hypokalemia	2021-06-16	1
261EK3	Nausea	2021-06-28	3
261EK3	Bilirubin_Increase	2021-06-08	1
1K9IAN	Bilirubin_Increase	2021-06-14	1
1K9IAN	Anemia	2021-06-14	2
1K9IAN	Fatigue	2021-07-08	1
1K9IAN	Fever	2021-07-22	1
1K9IAN	Bilirubin_increase	2021-07-29	2
1K9IAN	Autoimmune_disorder-Nephritis	2021-08-03	4
1K9IAN	Meningitis	2021-09-16	3
EC6DJA	Hypercalcemia	2021-02-05	1
EC6DJA	Autoimmune_disorder-AIHA	2021-05-14	3
EC6DJA	Anemia	2021-04-23	2
EC6DJA	Thrombocytopenia	2021-04-23	2
EC6DJA	Bilirubin_Increase	2021-05-11	2
EC6DJA	Thrombocytopenia	2021-07-05	4
EC6DJA	Anemia	2021-08-16	1
32PHU4	Anemia	2021-01-28	2
32PHU4	Hypercalcemia	2021-02-17	2
32PHU4	Anemia	2021-03-11	4
32PHU4	Autoimmune_disorder-Thyroiditis	2021-03-11	2
32PHU4	Creatinine_increase	2021-04-08	2
32PHU4	Autoimmune_disorder-Colitis	2021-04-28	3
32PHU4	Diarrhea	2021-04-28	3
32PHU4	Hyperkalemia	2021-05-31	2
32PHU4	Anemia	2021-06-11	4
32PHU4	Gastric Hemmorhage	2021-06-11	4
32PHU4	Anemia	2021-07-08	3
32PHU4	Diarrhea	2021-09-24	2
X65WDO	Dyspnea	2021-09-09	2
X65WDO	Paresthesia	2021-10-01	1
X65WDO	Flush	2021-10-01	1
BWW38Q	Alopecia	2021-06-18	1
DLEXGH	Hypercalcemia	2021-02-24	1
DLEXGH	Rash_maculo-papular	2021-08-04	3
339ZEM	Fatigue	2021-05-29	1
339ZEM	General_muscle_weakness	2021-05-29	1
YJYW3T	Dry_skin	2021-03-24	1
YJYW3T	Fatigue	2021-04-25	1
YJYW3T	Paresthesia	2021-06-02	2
LIK08H	Fatigue	2021-03-26	1
LIK08H	General_muscle_weakness	2021-03-26	1
LIK08H	Diarrhea	2021-08-31	2
LIK08H	Autoimmune_disorder-Hypophysitis	2021-08-31	3
DEW6IM	Anemia	2021-03-03	1
DEW6IM	Diarrhea	2021-04-14	1
DEW6IM	Bilirubin_Increase	2021-05-26	1
DEW6IM	Fatigue	2021-08-03	1
DEW6IM	Pruritus	2021-08-18	1
DVI5OS	Thrombocytopenia	2021-04-12	1
DVI5OS	Mucositis_oral	2021-09-02	1
ARU8T1	Diarrhea	2021-04-01	1
ARU8T1	Nausea	2021-04-29	1
ARU8T1	Vomiting	2021-04-29	1
ARU8T1	Vomiting	2021-05-27	2
ARU8T1	Autoimmune_disorder-Hepatitis	2021-06-01	3
ARU8T1	Thrombocytopenia	2021-06-18	1
ARU8T1	Rash_maculo-papular	2021-06-24	1
ARU8T1	Constipation	2021-08-03	1
RSSRJU	Common_cold	2021-03-16	1
RSSRJU	Nausea	2021-04-07	1
RSSRJU	Fatigue	2021-05-17	1
RSSRJU	Mucositis_oral	2021-07-13	2
EYIGE1	Fever	2021-04-27	1
EYIGE1	Autoimmune_disorder-Hepatitis	2021-05-19	3
EYIGE1	Skin_hypopigmentation	2021-06-07	1
EYIGE1	Paresthesia	2021-06-10	1
S4VP85	Back_pain	2021-05-21	1
S4VP85	Blurred_vision	2021-06-01	2
44KQ3O	None	NA	NA
W1CYGF	Fatigue	2021-06-23	1
W1CYGF	Tooth_infection	2021-08-27	3
4WTCUA	Fatigue	2021-05-31	1
4WTCUA	Anemia	2021-06-10	1
QH6V9I	Autoimmune_disorder-Hepatitis	2021-04-20	3
QH6V9I	Fatigue	2021-04-20	3
QH6V9I	General_muscle_weakness	2021-04-20	3
QH6V9I	Bilirubin_increase	2021-06-16	1
QH6V9I	Mucositis_oral	2021-06-19	2
QH6V9I	Diarrhea	2021-07-20	3
QH6V9I	Pruritus	2021-08-31	1
QLWN64	Diarrhea_EPEC	2021-09-18	3
QLWN64	Diarrhea_C_diff	2021-06-16	3
QLWN64	Diarrhea	2021-09-30	3
ULKZFC	Creatinine_Increase	2021-04-06	1
ULKZFC	Diarrhea	2021-07-23	2
ULKZFC	Mucositis_oral	2021-09-21	2
4EQFBC	Fever	2021-02-09	1
4EQFBC	Pain_at_injection_site	2021-02-09	1
4EQFBC	General_muscle_weakness	2021-02-09	1
4EQFBC	Diarrhea	2021-03-24	3
4EQFBC	Autoimmune_disorder-Colitis	2021-03-24	3
4EQFBC	Autoimmune_disorder-Thyroiditis	2021-03-24	2
QFE9E8	Eye_infection	2021-03-16	1
QFE9E8	Herpes_simplex_reactivation	2021-04-01	2
QFE9E8	Herpes_simplex_reactivation	2021-08-26	2
IOQ3FO	Creatinine_Increase	2021-05-06	1
IOQ3FO	Foot_pain	2021-06-07	1
IOQ3FO	Mucositis_oral	2021-09-27	1
74WACU	Dry_skin	2021-09-06	1
SVXZIG	Autoimmune_disorder-Colitis	2021-05-18	3
SVXZIG	Anemia	2021-06-30	1
13N151	Creatinine_increased	2021-04-16	1
13N151	Rash_maculo-papular	2021-04-30	1
13N151	Pruritus	2021-04-30	1
FWO178	Aspartate_transaminase_increased	2021-05-03	3
FWO178	Bilirubin_increase	2021-05-03	2
FWO178	General_muscle_weakness	2021-06-04	3
FWO178	Bilirubin_Increase	2021-06-04	3
SO7XOB	Thrombocytopenia	2021-06-17	1
SO7XOB	Pruritus	2021-07-01	1
OI9CSG	Fatigue	2021-05-03	3
OI9CSG	Alkaline_phosphatase increased	2021-05-03	3
OI9CSG	Aspartate_transaminase_increased	2021-05-03	2
OI9CSG	Nausea	2021-05-04	2
OI9CSG	Bilirubin_Increase	2021-05-04	2
SSW9Q1	Thrombocytopenia	2021-05-19	1
7Z9V9Q	Anemia	2021-05-02	2
7Z9V9Q	Ileus	2021-05-18	3
7Z9V9Q	Anemia	2021-05-19	2
7Z9V9Q	Anemia	2021-05-28	2
7Z9V9Q	Fatigue	2021-06-11	2
7Z9V9Q	Diarrhea	2021-06-11	1
7Z9V9Q	Fatigue	2021-06-16	3
7Z9V9Q	General_muscle_weakness	2021-06-16	3
KKT25Y	None	NA	NA
3R4SN5	Hyponatremia	2021-06-04	2
3R4SN5	Dyspnea	2021-07-08	1
RIRRZD	Fatigue	2021-06-01	3
RIRRZD	Constipation	2021-06-01	3
J79PAG	Bilirubin_increase	2021-04-27	1
19U0MP	Creatinine_Increase	2021-05-26	1
19U0MP	Hyperkalemia	2021-06-01	2
19U0MP	Fever	2021-06-08	1
19U0MP	Headache	2021-06-08	1
19U0MP	Creatinine_increased	2021-06-17	2
19U0MP	Rash_acneiform	2021-09-15	2
MXSP3T	Autoimmune_Disorder-Pneumonitis	2020-08-03	3
MXSP3T	Autoimmune_disorder-Colitis	2020-08-17	3
MXSP3T	Diarrhea	2020-08-17	2
MXSP3T	Febriile_neutropenia	2021-03-30	3
MXSP3T	Cough	2021-04-08	1
MXSP3T	Anemia	2021-05-21	2
MXSP3T	Constipation	2021-07-19	3
LH6ZAL	Autoimmune_disorder-Hepatitis	2020-08-07	3
D9SB9D	Anemia	2020-09-07	1
D9SB9D	Delirium	2020-12-02	3
D9SB9D	Febrile_neutropenia	2020-12-09	3
7O6TMW	Autoimmune_disorder-Colitis	2020-09-07	3
7O6TMW	Diarrhea	2020-09-07	3
7O6TMW	Vertigo	2021-08-02	1
V8LVB1	Anemia	2020-09-16	2
V8LVB1	Autoimmune_disorder-Colitis	2020-10-08	3
V8LVB1	Diarrhea	2020-10-08	1
V8LVB1	Insomnia	2021-03-12	3
V8LVB1	Parasthesia	2021-04-30	1
C1ABPH	Mucositis_oral	2020-11-03	1
C1ABPH	Mucositis	2020-10-02	2
C1ABPH	Autoimmune_disorder-Hepatitis	2021-01-04	3
C1ABPH	Dermatitis_radiation	2021-03-04	3
H42U5T	Dry_skin	2020-10-20	1
H42U5T	Autoimmune_disorder-Colitis	2020-11-04	3
H42U5T	Diarrhea	2020-11-04	2
H42U5T	Autoimmune_disorder-Hepatitis	2020-11-16	3
H42U5T	Insomnia	2021-01-18	1
H42U5T	Arthralgia	2021-07-20	1
KQQNSB	Infusion_related_reaction	2020-10-02	3
KQQNSB	Infusion_related_reaction	2020-11-04	2
KQQNSB	Paresthesia	2020-12-03	1
KQQNSB	Diarrhea	2021-06-23	3
KQQNSB	Diarrhea	2021-09-06	3
XL3D1Y	Creatinine_increased	2020-11-04	2
XL3D1Y	Edema_limbs	2021-01-13	1
2TSZNX	Penile_infection	2021-02-04	1
2FH9M5	Fatigue	2020-12-17	1
2FH9M5	Diarrhea	2020-12-31	1
X06IIV	COVID19-Pneumonia	2021-03-25	3
X06IIV	Fatigue	2021-07-05	3
2DP8J8	Paresthesia	2021-03-08	1
2DP8J8	Diarrhea	2021-03-22	1
2DP8J8	Rash_maculo-papular	2021-04-06	1
2DP8J8	COVID-19 Pneumonia	2021-09-26	5
ROAJMS	Diarrhea	2021-03-19	1
ROAJMS	Dyspnea	2021-03-24	3
Y0MJKV	Fever	2021-04-06	1
Y0MJKV	Autoimmune_disorder-Hypophysitis	2021-04-08	3
Y0MJKV	Hyponatremia	2021-04-08	2
Y0MJKV	Autoimmune_Disorder-Pneumonitis	2021-04-23	3
Y0MJKV	Vertigo	2021-05-04	2
Y0MJKV	Muscle_cramp	2021-05-04	2
DF2YRV	Lymphedema	2021-03-12	1
DF2YRV	Fatigue	2021-04-19	2
DF2YRV	Dysarthria	2021-04-19	1
DF2YRV	Edema_cerebral	2021-04-29	4
E4MQ91	Alanine_aminotransferase_increased	2021-04-16	3
9J5YFK	Fatigue	2021-05-20	1
9J5YFK	Nausea	2021-06-25	2
6XW7QX	Alanine_aminotransferase_increased	2021-04-20	1
6XW7QX	Back_pain	2021-06-08	2
J2Z8MC	Hypercalcemia	2021-03-30	1
6MLHCE	Muscle_cramps	2021-03-22	1
6MLHCE	Autoimmune_Disorder-Thrombocytopenia	2021-04-21	3
6MLHCE	Autoimmune_Disorder-Pancreatitis	2021-08-20	3
36O7LQ	Diarrhea	2021-06-14	2
36O7LQ	Autoimmune_disorder-Colitis	2021-06-14	3
36O7LQ	Hyponatremia	2021-06-17	3
36O7LQ	Creatinine_level_increased	2021-07-19	2
36O7LQ	Mucositis_oral	2021-08-05	1
36O7LQ	Autoimmune_Disorder-Pneumonitis	2021-08-30	3
VNW7NT	Constipation	2021-05-25	1
L5ZXEF	Anemia	2021-07-29	2
L5ZXEF	Anemia	2021-08-29	3
RWCFP8	Autoimmune_Disorder-Arthritis	2021-07-27	2
RWCFP8	Myalgia	2021-07-27	2
RWCFP8	Autoimmune_disorder-Nephritis	2021-08-27	3
RWCFP8	Creatinine_level_increased	2021-08-27	4
OI9CSG	Hepatic_failure	2021-05-08	5
7Z9V9Q	Heart_failure	2021-06-17	5
VNW7NT	Respiratory_failure	2021-06-02	5
X06IIV	Respiratory_failure	2021-07-21	5
ROAJMS	Respiratory_failure	2021-06-22	5
MXSP3T	Respiratory_failure	2021-08-21	5
DF2YRV	Intracranial_hemorrhage	2021-05-08	5
7F3S4X	Hepatic_failure	2021-06-16	5
RWCFP8	Acute_kidney_injury	2021-09-30	5
W0D7T8	Heart_failure	2021-10-01	5
261EK3	Hepatic_failure	2021-07-07	5
FWO178	Cholangiosepsis	2021-06-15	5
KWO5UQ	None	NA	NA

## Sheet: Table 4
Patient_ID	Hospitalization_start_date	Hospitalization_cause	Vaccination											Table Legend
MXSP3T	2021-07-19	Constipation	FALSE											Table listing all hospitalizations for vaccinated and unvaccinated patients across the entire follow-up duration from date of inclusion in study and final date of follow-up (01.10.2021). Patient ID, Date of hospitalization and cause of hospitalization is noted for each AE.
D9SB9D	2021-12-02	Delirium	FALSE
D9SB9D	2021-12-09	Febrile_Neutropenia	FALSE
C1ABPH	2021-03-04	Dermatitis_radiation	FALSE
H42U5T	2020-11-16	Autoimmune_disorde_Hepatitis	FALSE
X06IIV	2021-03-25	Covid-19_Pneumonia	FALSE
2DP8J8	2021-09-26	Covid-19_Pneumonia	FALSE
ROAJMS	2021-03-26	Dyspnea	FALSE
Y0MJKV	2021-04-23	Autoimmune_disorde_Pneumonitis	FALSE
DF2YRV	2021-04-29	Edema_cerebral	FALSE
E61BKL	2020-12-03	Autoimmuine_Disorder_Colitis	TRUE
A8SRJO	2020-10-06	Cytokine_release_syndrome	TRUE
A8SRJO	2020-10-09	Autoimmune_Disorder_Pneumonitis	TRUE
A8SRJO	2021-10-07	Blood_corticotropin_decreased	TRUE
EMHL0E	2021-01-12	Autoimmune_Disorder_Hepatitis	TRUE
EMHL0E	2021-09-09	Pneumonia	TRUE
25D2CD	2021-02-03	Autoimmune_Disorder_Hypophysitis	TRUE
32PHU4	2021-03-11	Anemia	TRUE
32PHU4	2021-04-28	Autoimmune_Disorder_Colitis	TRUE
32PHU4	2021-06-11	Gastric_Hemmorhage	TRUE
ARU8T1	2021-06-01	Autoimmune_Disorder_Hepatitis	TRUE
QH6V9I	2021-04-20	Autoimmune_Disorder_Hepatitis	TRUE
QLWN64	2021-06-16	Diarrhea_c_diff	TRUE
FWO178	2021-06-04	General_muscle_weakness	TRUE
OI9CSG	2021-05-03	Alkaline_phophatase_increased	TRUE
7Z9V9Q	2021-05-18	Ileus	TRUE
7Z9V9Q	2021-06-16	Cardiopulmonary_decompensation_fatigue	TRUE
RIRRZD	2021-06-01	Constipation	TRUE
SVXZIG	2021-06-18	Autoimmune_Disorder_Colitis	TRUE

## Sheet: Table 5
Patient vaccination status	Patient ID	Time from 1st vacc.	Time from 2nd vacc.	Cause of death										Table Legend
Unvaccinated	2DP8J8	-	-	COVID-19 Pneumonia										Table indicating causes of death in vaccinated and unvaccinated patients. PD – Progressive Disease
Unvaccinated	VNW7NT	-	-	Pulmonary metastases PD, respiratory insufficiency
Unvaccinated	X06IIV	-	-	Pulmonary metastases PD, respiratory insufficiency
Unvaccinated	ROAJMS	-	-	Laryngeal PD, respiratory insufficiency
Unvaccinated	MXSP3T	-	-	Respiratory Insufficiency
Unvaccinated	DF2YRV	-	-	Intracerebral metastasis hemorrhage
Unvaccinated	7F3S4X	-	-	Liver metastases PD, liver failure
Unvaccinated	RWCFP8	-	-	Kidney failure
Unvaccinated	V8LVB1	-	-	Unknown, patient declined therapy continuation
Vaccinated	W0D7T8	62	-	Cardiopulmonary decompensation
Vaccinated	7Z9V9Q	50	8	Aortic stenosis, heart failure, cardiopulmonary decompensation
Vaccinated	261EK3	89	43	Hepatic metastases PD, liver failure
Vaccinated	OI9CSG	24	-	Hepatic metastases PD, liver failure
Vaccinated	FWO178	86	-	Cholangiosepsis

## Sheet: Table 6
Tumor-Type	Therapy	Therapy Line	All AE – n (%)	AE ≥ CTCAE °3 – n(%)	Patient number	Median Follow up (months)	DOI							Table Legend
Melanoma	Ipilimumab/Nivolumab	1	300 (96.0)	184 (59.0)	313	>36	10.1056/NEJMoa1709684							Table indicating adverse event frequencies in important phase 3 clinical trials of the here-investigated immunotherapies.
Melanoma	Nivolumab	1	270 (86.0)	67(21.0)	313	>36	10.1056/NEJMoa1709684
Melanoma	Ipilimumab	1	268(86)	86(28.0)	311	>36	10.1056/NEJMoa1709684
Melanoma	Ipilimumab	1	187 (73.0)	51 (19.9)	256	7.9	10.1056/NEJMoa1503093
Melanoma	Pembrolizumab	1	202 (72.9)	28 (10.1)	277	7.9	10.1056/NEJMoa1503093
Renal cell	Ipilimumab/Nivolumab	1	509 (93)	250(46)	547	25.2	10.1056/NEJMoa1712126
Renal cell	Nivolumab	1	319 (79)	76 (19)	406	>14	10.1056/NEJMoa1510665
Renal cell	Pembrolizumab/Axitinib	1	413 (96.3)	270 (62.9)	429	12.8	10.1056/NEJMoa1816714
Hepatocellular	Atezolizumab/Bevacizumab	1	323 (98.2)	201 (61.1)	329	8.6	10.1056/NEJMoa1915745
Esophageal squamous	Pembrolizumab + 5-FU + Cisplatin	1	370 (100)	318 (86)	370	22.6	10.1016/S0140-6736(21)01234-4
Esophageal squamous	Nivolumab	2	137 (65)	38 (18)	209	10.5	10.1016/S1470-2045(19)30626-6
Gastric/esophageal adeno	FOLFOX + Nivolumab	1	738 (95)	466 (60)	782	13.1	10.1016/S0140-6736(21)00797-2
Head&neck squamous	Pembrolizumab	1	NA	164 (55)	300	11.5	10.1016/S0140-6736(19)32591-7
Head&neck squamous	Nivolumab	2	NA	70 (28.6)	236	5.1	10.1056/NEJMoa1602252
Head&neck squamous	Cisplatin + 5FU + Pembrolizumab	1	NA	235 (85)	276	13	10.1016/S0140-6736(19)32591-7
Breast	Atezolizumab+ nab-Paclitaxel	1	449 (99.3)	226 (50)	452	12.9	10.1056/NEJMoa1809615
