# Supplementary material for: Cytokine release syndrome-like serum responses after COVID-19 vaccination are frequent and clinically inapparent under cancer immunotherapy
Source: Nat Cancer. 2022 Jun 17;3(9):1039–51. doi: 10.1038/s43018-022-00398-7 (PMC9499865; doi:10.1038/s43018-022-00398-7)
Supplement: Source Data Fig. 1 — Statistical Source Data. [file 43018_2022_398_MOESM4_ESM.xlsx]

## Sheet: Figure 1 - Panel B
Vaccine Type	Number of patients
BNT162b2	50
AZD1222	10
mRNA-1273	3
AZD1222/mRNA-1273	1

## Sheet: Figure 1 - Panel C
Cancer Type	Number of patients (vaccinated)	Number of patients (unvaccinated)
Melanoma (SKCM)	15	6
Hepatocellular Carcinoma (LIHC)	9	2
Renal Clear Cell Carcinoma (KIRC)	6	3
Urothelial Carcinoma (UCA)	6	2
Uveal Melanoma (UVM)	4	2
Neuroendocrine Carcinoma (NEC)	3	1
Head and Neck Squamous Cell Carcinoma (HNSC)	2	2
Adenocarcinoma of the EG Junction (AEG)	3	2
Pancreatic Adenocarcinoma (PAAD)	2	0
Merkel Cell Carcinoma (MER)	2	0
Breast Cancer (BRCA)	2	1
Ampullary Carcinoma (ACA)	1	0	Others
Adrenocortical Carcinoma (ACC)	0	1
Cholangiocarcinoma (CHOL)	1	0
Carcinoma of unknown priamry (CUP)	1	0
Dermal Squamous Cell Carcinoma (DSCC)	1	0
Esophageal Squamous Cell Carcinoma (ESCA)	2	0
Head and Neck Mucosal Melanoma (HNMM)	1	0
Renal Papillary Cell Carcinoma (KIRP)	1	0
Lung Adenocarcinoma (LUAD)	2	0
Neuroendocrine Tumor (NET)	0	1
Oral Squamous Cell Carcinoma (OSCC)	1	2
Renal Cell Carcinoma (RCC)	0	1

## Sheet: Figure 1 - Panel D
Therapy Type	Number of patients (vaccinated)	Number of patients (unvaccinated)
PD-1/PD-L1 mono	24	11
CTLA-4 + PD-1/PD-L1	9	6
CTLA-4 mono	1	1
PD-1/PD-L1 + CTX	5	3
PD-1/PD-L1 + TKI	6	3
PD-1/PD-L1 + VEGF	9	2
PD-1/PD-L1 + RTX	2	0
PD-1/PD-L1 + other	8	0
