# Supplementary material for: Cytokine release syndrome-like serum responses after COVID-19 vaccination are frequent and clinically inapparent under cancer immunotherapy
Source: Nat Cancer. 2022 Jun 17;3(9):1039–51. doi: 10.1038/s43018-022-00398-7 (PMC9499865; doi:10.1038/s43018-022-00398-7)
Supplement: Source Data Fig. 2 — Statistical Source Data. [file 43018_2022_398_MOESM5_ESM.xlsx]

## Sheet: Figure 2 - Panel B
Adverse Event	All grades (Number of cases)	Grade ≥3 (Number of cases)
Fatigue	10	2
Pain at injection site	2	0
Muscle weakness	7	3
Fever	4	0
Infections	3	2
Nausea	2	0
Pain	3	0
AI-Colitis	2	2
Vomiting	1	0
Upper GI bleeding	1	1
Ileus	1	1
Hepatic Failure	1	1
Heart Failure	1	1
CRS grade ≥2	0	0

## Sheet: Figure 2 - Panel C CRP_firstdos
patient_id	vaccine_type	timepoint	Value
IZO4HU	Comirnaty	0	18.4
FKLSVO	Comirnaty	0	2
E61BKL	Comirnaty	0	9.9
KUDJHR	Comirnaty	0	5.2
I2CR2G	Comirnaty	0	2
F81VCA	Comirnaty	0	2
39H11P	Comirnaty	0	2
2JJ523	Comirnaty	0	7.5
0ZTE2L	Comirnaty	0	2
9T7S7J	Comirnaty	0	2
X9H3PX	Comirnaty	0	11
J7CXX9	Comirnaty	0	5.9
2CC0BM	Comirnaty	0	2
GKLHFP	Comirnaty	0	7.1
EMHL0E	Comirnaty	0	2.5
261EK3	Comirnaty	0	13.4
1K9IAN	Comirnaty	0	2
EC6DJA	Comirnaty	0	26.5
32PHU4	Comirnaty	0	9.3
X65WDO	Comirnaty	0	79.8
BWW38Q	Comirnaty	0	2
DLEXGH	Comirnaty	0	3.8
339ZEM	Comirnaty	0	4.4
YJYW3T	Comirnaty	0	2
LIK08H	Comirnaty	0	2
DEW6IM	Comirnaty	0	38.1
DVI5OS	Comirnaty	0	2
ARU8T1	Comirnaty	0	7.8
RSSRJU	Comirnaty	0	2
EYIGE1	Comirnaty	0	10
44KQ3O	Comirnaty	0	8.8
W1CYGF	Comirnaty	0	4.7
4WTCUA	Comirnaty	0	38.2
QH6V9I	Moderna	0	17.8
QLWN64	Comirnaty	0	2
ULKZFC	Moderna	0	2.3
4EQFBC	Comirnaty	0	17.8
QFE9E8	Comirnaty	0	67
IOQ3FO	Comirnaty	0	2
SVXZIG	Comirnaty	0	23.1
13N151	Comirnaty	0	8.4
SO7XOB	Comirnaty	0	2
KKT25Y	Comirnaty	0	2.3
RIRRZD	Moderna	0	22.2
J79PAG	Comirnaty	0	2.2
19U0MP	Comirnaty	0	12
IZO4HU	Comirnaty	4	13.6
FKLSVO	Comirnaty	21	2
E61BKL	Comirnaty	7	9.1
KUDJHR	Comirnaty	18	2.8
I2CR2G	Comirnaty	13	2.3
F81VCA	Comirnaty	7	2.8
39H11P	Comirnaty	13	3.4
2JJ523	Comirnaty	14	4.2
0ZTE2L	Comirnaty	7	2
9T7S7J	Comirnaty	10	18.5
J7CXX9	Comirnaty	4	16.9
2CC0BM	Comirnaty	3	2
GKLHFP	Comirnaty	10	8.9
EMHL0E	Comirnaty	12	2
261EK3	Comirnaty	11	102.4
1K9IAN	Comirnaty	3	2
EC6DJA	Comirnaty	1	74.9
32PHU4	Comirnaty	3	5.4
X65WDO	Comirnaty	2	77
BWW38Q	Comirnaty	7	4.4
DLEXGH	Comirnaty	24	2
339ZEM	Comirnaty	7	4.2
YJYW3T	Comirnaty	4	2
LIK08H	Comirnaty	10	79.2
DEW6IM	Comirnaty	10	24
DVI5OS	Comirnaty	6	2
ARU8T1	Comirnaty	26	16.6
RSSRJU	Comirnaty	16	2
EYIGE1	Comirnaty	12	5.8
44KQ3O	Comirnaty	11	9.9
W1CYGF	Comirnaty	21	2
4WTCUA	Comirnaty	26	91.2
QH6V9I	Moderna	5	15
QLWN64	Comirnaty	3	2
ULKZFC	Moderna	2	6.5
4EQFBC	Comirnaty	3	2
QFE9E8	Comirnaty	3	89.8
IOQ3FO	Comirnaty	6	2
SVXZIG	Comirnaty	21	81.8
13N151	Comirnaty	12	3.1
SO7XOB	Comirnaty	6	2
KKT25Y	Comirnaty	4	2
RIRRZD	Moderna	15	20
J79PAG	Comirnaty	4	2
19U0MP	Comirnaty	0	42.5
IZO4HU	Comirnaty	26	2
E61BKL	Comirnaty	15	8
F81VCA	Comirnaty	28	2.3
0ZTE2L	Comirnaty	22	12
X9H3PX	Comirnaty	16	31.2
J7CXX9	Comirnaty	11	8.3
2CC0BM	Comirnaty	18	2
GKLHFP	Comirnaty	23	4.4
EMHL0E	Comirnaty	26	2
261EK3	Comirnaty	15	127.8
1K9IAN	Comirnaty	31	2
EC6DJA	Comirnaty	42	4.8
32PHU4	Comirnaty	37	11.3
X65WDO	Comirnaty	21	54
BWW38Q	Comirnaty	14	2
339ZEM	Comirnaty	21	5.4
YJYW3T	Comirnaty	18	2
DEW6IM	Comirnaty	26	80
RSSRJU	Comirnaty	22	2
EYIGE1	Comirnaty	33	2
44KQ3O	Comirnaty	33	8.6
QH6V9I	Moderna	20	2
QLWN64	Comirnaty	22	2
ULKZFC	Moderna	9	7.2
QFE9E8	Comirnaty	18	66.2
SVXZIG	Comirnaty	23	29.5
SO7XOB	Comirnaty	30	2
KKT25Y	Comirnaty	14	2
RIRRZD	Moderna	30	20.6
19U0MP	Comirnaty	21	7
J7CXX9	Comirnaty	27	6.5
2CC0BM	Comirnaty	38	2
339ZEM	Comirnaty	36	2.1
YJYW3T	Comirnaty	32	2
QH6V9I	Moderna	26	2
KKT25Y	Comirnaty	18	2
19U0MP	Comirnaty	27	47
JBEZKB	Astra Zeneca	0	4.2
A8SRJO	Astra Zeneca	0	5.3
G8ZRBI	Astra Zeneca	0	2
L9YLRD	Astra Zeneca	0	2
KWO5UQ	Astra Zeneca	0	8.6
FWO178	Astra Zeneca	0	2
SSW9Q1	Astra Zeneca	0	2
7Z9V9Q	Astra Zeneca	0	77.3
3R4SN5	Astra Zeneca	0	24.6
JBEZKB	Astra Zeneca	19	2
A8SRJO	Astra Zeneca	7	7.6
G8ZRBI	Astra Zeneca	7	2
L9YLRD	Astra Zeneca	17	8.6
KWO5UQ	Astra Zeneca	10	3.9
FWO178	Astra Zeneca	43	38.4
SSW9Q1	Astra Zeneca	3	24.2
7Z9V9Q	Astra Zeneca	1	58.2
3R4SN5	Astra Zeneca	0	27.5
JBEZKB	Astra Zeneca	40	2
A8SRJO	Astra Zeneca	21	13.4
G8ZRBI	Astra Zeneca	21	2
L9YLRD	Astra Zeneca	38	2
KWO5UQ	Astra Zeneca	29	10.3
FWO178	Astra Zeneca	50	63.7
SSW9Q1	Astra Zeneca	17	46.2
7Z9V9Q	Astra Zeneca	21	120.5
3R4SN5	Astra Zeneca	32	24
JBEZKB	Astra Zeneca	59	2
A8SRJO	Astra Zeneca	32	4.8
G8ZRBI	Astra Zeneca	35	2.9
L9YLRD	Astra Zeneca	58	2
KWO5UQ	Astra Zeneca	45	9.7
FWO178	Astra Zeneca	57	38.8
SSW9Q1	Astra Zeneca	20	57.7
3R4SN5	Astra Zeneca	45	23
A8SRJO	Astra Zeneca	54	3.4
G8ZRBI	Astra Zeneca	48	5.6
KWO5UQ	Astra Zeneca	53	14.2
FWO178	Astra Zeneca	73	77.2
SSW9Q1	Astra Zeneca	31	30.7
G8ZRBI	Astra Zeneca	62	7.5
SSW9Q1	Astra Zeneca	72	66.6

## Sheet: Figure 2 - Panel C CRP_seconddo
patient_id	vaccine_type	timepoint	Value
IZO4HU	Comirnaty	0	18.4
FKLSVO	Comirnaty	0	2
E61BKL	Comirnaty	0	9.9
KUDJHR	Comirnaty	0	5.2
I2CR2G	Comirnaty	0	2
F81VCA	Comirnaty	0	2
39H11P	Comirnaty	0	2
2JJ523	Comirnaty	0	7.5
0ZTE2L	Comirnaty	0	2
9T7S7J	Comirnaty	0	2
X9H3PX	Comirnaty	0	11
J7CXX9	Comirnaty	0	5.9
2CC0BM	Comirnaty	0	2
GKLHFP	Comirnaty	0	7.1
EMHL0E	Comirnaty	0	2.5
261EK3	Comirnaty	0	13.4
1K9IAN	Comirnaty	0	2
EC6DJA	Comirnaty	0	26.5
32PHU4	Comirnaty	0	9.3
X65WDO	Comirnaty	0	79.8
BWW38Q	Comirnaty	0	2
DLEXGH	Comirnaty	0	3.8
339ZEM	Comirnaty	0	4.4
YJYW3T	Comirnaty	0	2
LIK08H	Comirnaty	0	2
DEW6IM	Comirnaty	0	38.1
DVI5OS	Comirnaty	0	2
ARU8T1	Comirnaty	0	7.8
RSSRJU	Comirnaty	0	2
EYIGE1	Comirnaty	0	10
44KQ3O	Comirnaty	0	8.8
W1CYGF	Comirnaty	0	4.7
4WTCUA	Comirnaty	0	38.2
QH6V9I	Moderna	0	17.8
QLWN64	Comirnaty	0	2
ULKZFC	Moderna	0	2.3
4EQFBC	Comirnaty	0	17.8
QFE9E8	Comirnaty	0	67
IOQ3FO	Comirnaty	0	2
SVXZIG	Comirnaty	0	23.1
13N151	Comirnaty	0	8.4
SO7XOB	Comirnaty	0	2
KKT25Y	Comirnaty	0	2.3
RIRRZD	Moderna	0	22.2
J79PAG	Comirnaty	0	2.2
19U0MP	Comirnaty	0	12
IZO4HU	Comirnaty	4	13.6
FKLSVO	Comirnaty	21	2
E61BKL	Comirnaty	7	9.1
KUDJHR	Comirnaty	18	2.8
I2CR2G	Comirnaty	13	2.3
F81VCA	Comirnaty	7	2.8
39H11P	Comirnaty	13	3.4
2JJ523	Comirnaty	14	4.2
0ZTE2L	Comirnaty	7	2
9T7S7J	Comirnaty	10	18.5
J7CXX9	Comirnaty	4	16.9
2CC0BM	Comirnaty	3	2
GKLHFP	Comirnaty	10	8.9
EMHL0E	Comirnaty	12	2
261EK3	Comirnaty	11	102.4
1K9IAN	Comirnaty	3	2
EC6DJA	Comirnaty	1	74.9
32PHU4	Comirnaty	3	5.4
X65WDO	Comirnaty	2	77
BWW38Q	Comirnaty	7	4.4
DLEXGH	Comirnaty	24	2
339ZEM	Comirnaty	7	4.2
YJYW3T	Comirnaty	4	2
LIK08H	Comirnaty	10	79.2
DEW6IM	Comirnaty	10	24
DVI5OS	Comirnaty	6	2
ARU8T1	Comirnaty	26	16.6
RSSRJU	Comirnaty	16	2
EYIGE1	Comirnaty	12	5.8
44KQ3O	Comirnaty	11	9.9
W1CYGF	Comirnaty	21	2
4WTCUA	Comirnaty	26	91.2
QH6V9I	Moderna	5	15
QLWN64	Comirnaty	3	2
ULKZFC	Moderna	2	6.5
4EQFBC	Comirnaty	3	2
QFE9E8	Comirnaty	3	89.8
IOQ3FO	Comirnaty	6	2
SVXZIG	Comirnaty	21	81.8
13N151	Comirnaty	12	3.1
SO7XOB	Comirnaty	6	2
KKT25Y	Comirnaty	4	2
RIRRZD	Moderna	15	20
J79PAG	Comirnaty	4	2
19U0MP	Comirnaty	0	42.5
IZO4HU	Comirnaty	26	2
E61BKL	Comirnaty	15	8
F81VCA	Comirnaty	28	2.3
0ZTE2L	Comirnaty	22	12
X9H3PX	Comirnaty	16	31.2
J7CXX9	Comirnaty	11	8.3
2CC0BM	Comirnaty	18	2
GKLHFP	Comirnaty	23	4.4
EMHL0E	Comirnaty	26	2
261EK3	Comirnaty	15	127.8
1K9IAN	Comirnaty	31	2
EC6DJA	Comirnaty	42	4.8
32PHU4	Comirnaty	37	11.3
X65WDO	Comirnaty	21	54
BWW38Q	Comirnaty	14	2
339ZEM	Comirnaty	21	5.4
YJYW3T	Comirnaty	18	2
DEW6IM	Comirnaty	26	80
RSSRJU	Comirnaty	22	2
EYIGE1	Comirnaty	33	2
44KQ3O	Comirnaty	33	8.6
QH6V9I	Moderna	20	2
QLWN64	Comirnaty	22	2
ULKZFC	Moderna	9	7.2
QFE9E8	Comirnaty	18	66.2
SVXZIG	Comirnaty	23	29.5
SO7XOB	Comirnaty	30	2
KKT25Y	Comirnaty	14	2
RIRRZD	Moderna	30	20.6
19U0MP	Comirnaty	21	7
J7CXX9	Comirnaty	27	6.5
2CC0BM	Comirnaty	38	2
339ZEM	Comirnaty	36	2.1
YJYW3T	Comirnaty	32	2
QH6V9I	Moderna	26	2
KKT25Y	Comirnaty	18	2
19U0MP	Comirnaty	27	47
JBEZKB	Astra Zeneca	0	4.2
A8SRJO	Astra Zeneca	0	5.3
G8ZRBI	Astra Zeneca	0	2
L9YLRD	Astra Zeneca	0	2
KWO5UQ	Astra Zeneca	0	8.6
FWO178	Astra Zeneca	0	2
SSW9Q1	Astra Zeneca	0	2
7Z9V9Q	Astra Zeneca	0	77.3
3R4SN5	Astra Zeneca	0	24.6
JBEZKB	Astra Zeneca	19	2
A8SRJO	Astra Zeneca	7	7.6
G8ZRBI	Astra Zeneca	7	2
L9YLRD	Astra Zeneca	17	8.6
KWO5UQ	Astra Zeneca	10	3.9
FWO178	Astra Zeneca	43	38.4
SSW9Q1	Astra Zeneca	3	24.2
7Z9V9Q	Astra Zeneca	1	58.2
3R4SN5	Astra Zeneca	0	27.5
JBEZKB	Astra Zeneca	40	2
A8SRJO	Astra Zeneca	21	13.4
G8ZRBI	Astra Zeneca	21	2
L9YLRD	Astra Zeneca	38	2
KWO5UQ	Astra Zeneca	29	10.3
FWO178	Astra Zeneca	50	63.7
SSW9Q1	Astra Zeneca	17	46.2
7Z9V9Q	Astra Zeneca	21	120.5
3R4SN5	Astra Zeneca	32	24
JBEZKB	Astra Zeneca	59	2
A8SRJO	Astra Zeneca	32	4.8
G8ZRBI	Astra Zeneca	35	2.9
L9YLRD	Astra Zeneca	58	2
KWO5UQ	Astra Zeneca	45	9.7
FWO178	Astra Zeneca	57	38.8
SSW9Q1	Astra Zeneca	20	57.7
3R4SN5	Astra Zeneca	45	23
A8SRJO	Astra Zeneca	54	3.4
G8ZRBI	Astra Zeneca	48	5.6
KWO5UQ	Astra Zeneca	53	14.2
FWO178	Astra Zeneca	73	77.2
SSW9Q1	Astra Zeneca	31	30.7
G8ZRBI	Astra Zeneca	62	7.5
SSW9Q1	Astra Zeneca	72	66.6

## Sheet: Figure 2 - Panel C platelet_1st
patient_id	vaccine_type	timepoint	Value
IZO4HU	Comirnaty	0	18.4
FKLSVO	Comirnaty	0	2
E61BKL	Comirnaty	0	9.9
KUDJHR	Comirnaty	0	5.2
I2CR2G	Comirnaty	0	2
F81VCA	Comirnaty	0	2
39H11P	Comirnaty	0	2
2JJ523	Comirnaty	0	7.5
0ZTE2L	Comirnaty	0	2
9T7S7J	Comirnaty	0	2
X9H3PX	Comirnaty	0	11
J7CXX9	Comirnaty	0	5.9
2CC0BM	Comirnaty	0	2
GKLHFP	Comirnaty	0	7.1
EMHL0E	Comirnaty	0	2.5
261EK3	Comirnaty	0	13.4
1K9IAN	Comirnaty	0	2
EC6DJA	Comirnaty	0	26.5
32PHU4	Comirnaty	0	9.3
X65WDO	Comirnaty	0	79.8
BWW38Q	Comirnaty	0	2
DLEXGH	Comirnaty	0	3.8
339ZEM	Comirnaty	0	4.4
YJYW3T	Comirnaty	0	2
LIK08H	Comirnaty	0	2
DEW6IM	Comirnaty	0	38.1
DVI5OS	Comirnaty	0	2
ARU8T1	Comirnaty	0	7.8
RSSRJU	Comirnaty	0	2
EYIGE1	Comirnaty	0	10
44KQ3O	Comirnaty	0	8.8
W1CYGF	Comirnaty	0	4.7
4WTCUA	Comirnaty	0	38.2
QH6V9I	Moderna	0	17.8
QLWN64	Comirnaty	0	2
ULKZFC	Moderna	0	2.3
4EQFBC	Comirnaty	0	17.8
QFE9E8	Comirnaty	0	67
IOQ3FO	Comirnaty	0	2
SVXZIG	Comirnaty	0	23.1
13N151	Comirnaty	0	8.4
SO7XOB	Comirnaty	0	2
KKT25Y	Comirnaty	0	2.3
RIRRZD	Moderna	0	22.2
J79PAG	Comirnaty	0	2.2
19U0MP	Comirnaty	0	12
IZO4HU	Comirnaty	4	13.6
FKLSVO	Comirnaty	21	2
E61BKL	Comirnaty	7	9.1
KUDJHR	Comirnaty	18	2.8
I2CR2G	Comirnaty	13	2.3
F81VCA	Comirnaty	7	2.8
39H11P	Comirnaty	13	3.4
2JJ523	Comirnaty	14	4.2
0ZTE2L	Comirnaty	7	2
9T7S7J	Comirnaty	10	18.5
J7CXX9	Comirnaty	4	16.9
2CC0BM	Comirnaty	3	2
GKLHFP	Comirnaty	10	8.9
EMHL0E	Comirnaty	12	2
261EK3	Comirnaty	11	102.4
1K9IAN	Comirnaty	3	2
EC6DJA	Comirnaty	1	74.9
32PHU4	Comirnaty	3	5.4
X65WDO	Comirnaty	2	77
BWW38Q	Comirnaty	7	4.4
DLEXGH	Comirnaty	24	2
339ZEM	Comirnaty	7	4.2
YJYW3T	Comirnaty	4	2
LIK08H	Comirnaty	10	79.2
DEW6IM	Comirnaty	10	24
DVI5OS	Comirnaty	6	2
ARU8T1	Comirnaty	26	16.6
RSSRJU	Comirnaty	16	2
EYIGE1	Comirnaty	12	5.8
44KQ3O	Comirnaty	11	9.9
W1CYGF	Comirnaty	21	2
4WTCUA	Comirnaty	26	91.2
QH6V9I	Moderna	5	15
QLWN64	Comirnaty	3	2
ULKZFC	Moderna	2	6.5
4EQFBC	Comirnaty	3	2
QFE9E8	Comirnaty	3	89.8
IOQ3FO	Comirnaty	6	2
SVXZIG	Comirnaty	21	81.8
13N151	Comirnaty	12	3.1
SO7XOB	Comirnaty	6	2
KKT25Y	Comirnaty	4	2
RIRRZD	Moderna	15	20
J79PAG	Comirnaty	4	2
19U0MP	Comirnaty	0	42.5
IZO4HU	Comirnaty	26	2
E61BKL	Comirnaty	15	8
F81VCA	Comirnaty	28	2.3
0ZTE2L	Comirnaty	22	12
X9H3PX	Comirnaty	16	31.2
J7CXX9	Comirnaty	11	8.3
2CC0BM	Comirnaty	18	2
GKLHFP	Comirnaty	23	4.4
EMHL0E	Comirnaty	26	2
261EK3	Comirnaty	15	127.8
1K9IAN	Comirnaty	31	2
EC6DJA	Comirnaty	42	4.8
32PHU4	Comirnaty	37	11.3
X65WDO	Comirnaty	21	54
BWW38Q	Comirnaty	14	2
339ZEM	Comirnaty	21	5.4
YJYW3T	Comirnaty	18	2
DEW6IM	Comirnaty	26	80
RSSRJU	Comirnaty	22	2
EYIGE1	Comirnaty	33	2
44KQ3O	Comirnaty	33	8.6
QH6V9I	Moderna	20	2
QLWN64	Comirnaty	22	2
ULKZFC	Moderna	9	7.2
QFE9E8	Comirnaty	18	66.2
SVXZIG	Comirnaty	23	29.5
SO7XOB	Comirnaty	30	2
KKT25Y	Comirnaty	14	2
RIRRZD	Moderna	30	20.6
19U0MP	Comirnaty	21	7
J7CXX9	Comirnaty	27	6.5
2CC0BM	Comirnaty	38	2
339ZEM	Comirnaty	36	2.1
YJYW3T	Comirnaty	32	2
QH6V9I	Moderna	26	2
KKT25Y	Comirnaty	18	2
19U0MP	Comirnaty	27	47
JBEZKB	Astra Zeneca	0	4.2
A8SRJO	Astra Zeneca	0	5.3
G8ZRBI	Astra Zeneca	0	2
L9YLRD	Astra Zeneca	0	2
KWO5UQ	Astra Zeneca	0	8.6
FWO178	Astra Zeneca	0	2
SSW9Q1	Astra Zeneca	0	2
7Z9V9Q	Astra Zeneca	0	77.3
3R4SN5	Astra Zeneca	0	24.6
JBEZKB	Astra Zeneca	19	2
A8SRJO	Astra Zeneca	7	7.6
G8ZRBI	Astra Zeneca	7	2
L9YLRD	Astra Zeneca	17	8.6
KWO5UQ	Astra Zeneca	10	3.9
FWO178	Astra Zeneca	43	38.4
SSW9Q1	Astra Zeneca	3	24.2
7Z9V9Q	Astra Zeneca	1	58.2
3R4SN5	Astra Zeneca	0	27.5
JBEZKB	Astra Zeneca	40	2
A8SRJO	Astra Zeneca	21	13.4
G8ZRBI	Astra Zeneca	21	2
L9YLRD	Astra Zeneca	38	2
KWO5UQ	Astra Zeneca	29	10.3
FWO178	Astra Zeneca	50	63.7
SSW9Q1	Astra Zeneca	17	46.2
7Z9V9Q	Astra Zeneca	21	120.5
3R4SN5	Astra Zeneca	32	24
JBEZKB	Astra Zeneca	59	2
A8SRJO	Astra Zeneca	32	4.8
G8ZRBI	Astra Zeneca	35	2.9
L9YLRD	Astra Zeneca	58	2
KWO5UQ	Astra Zeneca	45	9.7
FWO178	Astra Zeneca	57	38.8
SSW9Q1	Astra Zeneca	20	57.7
3R4SN5	Astra Zeneca	45	23
A8SRJO	Astra Zeneca	54	3.4
G8ZRBI	Astra Zeneca	48	5.6
KWO5UQ	Astra Zeneca	53	14.2
FWO178	Astra Zeneca	73	77.2
SSW9Q1	Astra Zeneca	31	30.7
G8ZRBI	Astra Zeneca	62	7.5
SSW9Q1	Astra Zeneca	72	66.6

## Sheet: Figure 2 - Panel C platelet_2nd
patient_id	vaccine_type	timepoint	Value
IZO4HU	Comirnaty	0	18.4
FKLSVO	Comirnaty	0	2
E61BKL	Comirnaty	0	9.9
KUDJHR	Comirnaty	0	5.2
I2CR2G	Comirnaty	0	2
F81VCA	Comirnaty	0	2
39H11P	Comirnaty	0	2
2JJ523	Comirnaty	0	7.5
0ZTE2L	Comirnaty	0	2
9T7S7J	Comirnaty	0	2
X9H3PX	Comirnaty	0	11
J7CXX9	Comirnaty	0	5.9
2CC0BM	Comirnaty	0	2
GKLHFP	Comirnaty	0	7.1
EMHL0E	Comirnaty	0	2.5
261EK3	Comirnaty	0	13.4
1K9IAN	Comirnaty	0	2
EC6DJA	Comirnaty	0	26.5
32PHU4	Comirnaty	0	9.3
X65WDO	Comirnaty	0	79.8
BWW38Q	Comirnaty	0	2
DLEXGH	Comirnaty	0	3.8
339ZEM	Comirnaty	0	4.4
YJYW3T	Comirnaty	0	2
LIK08H	Comirnaty	0	2
DEW6IM	Comirnaty	0	38.1
DVI5OS	Comirnaty	0	2
ARU8T1	Comirnaty	0	7.8
RSSRJU	Comirnaty	0	2
EYIGE1	Comirnaty	0	10
44KQ3O	Comirnaty	0	8.8
W1CYGF	Comirnaty	0	4.7
4WTCUA	Comirnaty	0	38.2
QH6V9I	Moderna	0	17.8
QLWN64	Comirnaty	0	2
ULKZFC	Moderna	0	2.3
4EQFBC	Comirnaty	0	17.8
QFE9E8	Comirnaty	0	67
IOQ3FO	Comirnaty	0	2
SVXZIG	Comirnaty	0	23.1
13N151	Comirnaty	0	8.4
SO7XOB	Comirnaty	0	2
KKT25Y	Comirnaty	0	2.3
RIRRZD	Moderna	0	22.2
J79PAG	Comirnaty	0	2.2
19U0MP	Comirnaty	0	12
IZO4HU	Comirnaty	4	13.6
FKLSVO	Comirnaty	21	2
E61BKL	Comirnaty	7	9.1
KUDJHR	Comirnaty	18	2.8
I2CR2G	Comirnaty	13	2.3
F81VCA	Comirnaty	7	2.8
39H11P	Comirnaty	13	3.4
2JJ523	Comirnaty	14	4.2
0ZTE2L	Comirnaty	7	2
9T7S7J	Comirnaty	10	18.5
J7CXX9	Comirnaty	4	16.9
2CC0BM	Comirnaty	3	2
GKLHFP	Comirnaty	10	8.9
EMHL0E	Comirnaty	12	2
261EK3	Comirnaty	11	102.4
1K9IAN	Comirnaty	3	2
EC6DJA	Comirnaty	1	74.9
32PHU4	Comirnaty	3	5.4
X65WDO	Comirnaty	2	77
BWW38Q	Comirnaty	7	4.4
DLEXGH	Comirnaty	24	2
339ZEM	Comirnaty	7	4.2
YJYW3T	Comirnaty	4	2
LIK08H	Comirnaty	10	79.2
DEW6IM	Comirnaty	10	24
DVI5OS	Comirnaty	6	2
ARU8T1	Comirnaty	26	16.6
RSSRJU	Comirnaty	16	2
EYIGE1	Comirnaty	12	5.8
44KQ3O	Comirnaty	11	9.9
W1CYGF	Comirnaty	21	2
4WTCUA	Comirnaty	26	91.2
QH6V9I	Moderna	5	15
QLWN64	Comirnaty	3	2
ULKZFC	Moderna	2	6.5
4EQFBC	Comirnaty	3	2
QFE9E8	Comirnaty	3	89.8
IOQ3FO	Comirnaty	6	2
SVXZIG	Comirnaty	21	81.8
13N151	Comirnaty	12	3.1
SO7XOB	Comirnaty	6	2
KKT25Y	Comirnaty	4	2
RIRRZD	Moderna	15	20
J79PAG	Comirnaty	4	2
19U0MP	Comirnaty	0	42.5
IZO4HU	Comirnaty	26	2
E61BKL	Comirnaty	15	8
F81VCA	Comirnaty	28	2.3
0ZTE2L	Comirnaty	22	12
X9H3PX	Comirnaty	16	31.2
J7CXX9	Comirnaty	11	8.3
2CC0BM	Comirnaty	18	2
GKLHFP	Comirnaty	23	4.4
EMHL0E	Comirnaty	26	2
261EK3	Comirnaty	15	127.8
1K9IAN	Comirnaty	31	2
EC6DJA	Comirnaty	42	4.8
32PHU4	Comirnaty	37	11.3
X65WDO	Comirnaty	21	54
BWW38Q	Comirnaty	14	2
339ZEM	Comirnaty	21	5.4
YJYW3T	Comirnaty	18	2
DEW6IM	Comirnaty	26	80
RSSRJU	Comirnaty	22	2
EYIGE1	Comirnaty	33	2
44KQ3O	Comirnaty	33	8.6
QH6V9I	Moderna	20	2
QLWN64	Comirnaty	22	2
ULKZFC	Moderna	9	7.2
QFE9E8	Comirnaty	18	66.2
SVXZIG	Comirnaty	23	29.5
SO7XOB	Comirnaty	30	2
KKT25Y	Comirnaty	14	2
RIRRZD	Moderna	30	20.6
19U0MP	Comirnaty	21	7
J7CXX9	Comirnaty	27	6.5
2CC0BM	Comirnaty	38	2
339ZEM	Comirnaty	36	2.1
YJYW3T	Comirnaty	32	2
QH6V9I	Moderna	26	2
KKT25Y	Comirnaty	18	2
19U0MP	Comirnaty	27	47
JBEZKB	Astra Zeneca	0	4.2
A8SRJO	Astra Zeneca	0	5.3
G8ZRBI	Astra Zeneca	0	2
L9YLRD	Astra Zeneca	0	2
KWO5UQ	Astra Zeneca	0	8.6
FWO178	Astra Zeneca	0	2
SSW9Q1	Astra Zeneca	0	2
7Z9V9Q	Astra Zeneca	0	77.3
3R4SN5	Astra Zeneca	0	24.6
JBEZKB	Astra Zeneca	19	2
A8SRJO	Astra Zeneca	7	7.6
G8ZRBI	Astra Zeneca	7	2
L9YLRD	Astra Zeneca	17	8.6
KWO5UQ	Astra Zeneca	10	3.9
FWO178	Astra Zeneca	43	38.4
SSW9Q1	Astra Zeneca	3	24.2
7Z9V9Q	Astra Zeneca	1	58.2
3R4SN5	Astra Zeneca	0	27.5
JBEZKB	Astra Zeneca	40	2
A8SRJO	Astra Zeneca	21	13.4
G8ZRBI	Astra Zeneca	21	2
L9YLRD	Astra Zeneca	38	2
KWO5UQ	Astra Zeneca	29	10.3
FWO178	Astra Zeneca	50	63.7
SSW9Q1	Astra Zeneca	17	46.2
7Z9V9Q	Astra Zeneca	21	120.5
3R4SN5	Astra Zeneca	32	24
JBEZKB	Astra Zeneca	59	2
A8SRJO	Astra Zeneca	32	4.8
G8ZRBI	Astra Zeneca	35	2.9
L9YLRD	Astra Zeneca	58	2
KWO5UQ	Astra Zeneca	45	9.7
FWO178	Astra Zeneca	57	38.8
SSW9Q1	Astra Zeneca	20	57.7
3R4SN5	Astra Zeneca	45	23
A8SRJO	Astra Zeneca	54	3.4
G8ZRBI	Astra Zeneca	48	5.6
KWO5UQ	Astra Zeneca	53	14.2
FWO178	Astra Zeneca	73	77.2
SSW9Q1	Astra Zeneca	31	30.7
G8ZRBI	Astra Zeneca	62	7.5
SSW9Q1	Astra Zeneca	72	66.6
