# Supplementary material for: Cytokine release syndrome-like serum responses after COVID-19 vaccination are frequent and clinically inapparent under cancer immunotherapy
Source: Nat Cancer. 2022 Jun 17;3(9):1039–51. doi: 10.1038/s43018-022-00398-7 (PMC9499865; doi:10.1038/s43018-022-00398-7)
Supplement: Source Data Fig. 3 — Statistical Source Data. [file 43018_2022_398_MOESM6_ESM.xlsx]

## Sheet: Figure 3 - Panel A
	IL-6	CCL2	CSF3	IFN-a2	IL-2	IFN-g	IL-7	sIL-1RA	CXCL8	TNF-a	CXCL10	CCL3	IL-10	IL-13	CSF2	IL-1b	IL-5	sIL-2RA	IL-4	VEGF	IL-17a	IL-18	CCL4	IL-15	IL-12p70
IL-6	1	0.26237	0.336643	0.0781531	0.498025	0.334316	0.287082	0.603657	0.310877	0.258869	0.442813	0.358475	0.118486	-0.150632	-0.081475	-0.0369064	-0.150313	0.26044	-0.0503164	0.0590003	0.0745595	0.0940081	0.222674	-0.128997	-0.135323
CCL2	0.26237	1	-0.0560076	0.00545699	0.537804	0.157022	-0.196197	0.456528	0.621141	0.0351311	0.250646	0.0472089	-0.0748081	-0.0447227	-0.0714171	-0.195464	-0.204628	0.186592	-0.144673	0.0621275	-0.119355	0.161764	0.378247	-0.0823064	-0.197109
CSF3	0.336643	-0.0560076	1	0.181955	0.313737	0.450724	0.369489	0.297727	0.2643	0.409713	0.156021	0.335054	0.416295	0.188189	0.171291	0.189192	0.0493979	0.226578	0.159139	-0.0581812	0.152621	0.0217513	0.207736	-0.0674269	0.237366
IFN-a2	0.0781531	0.00545699	0.181955	1	0.348545	0.341855	0.30155	0.0951198	0.0480742	0.5296	0.0272573	0.155735	0.248871	-0.0631536	-0.0169132	0.324416	0.200464	-0.253646	0.363105	0.452654	-0.121166	-0.30381	-0.248785	0.344294	0.141602
IL-2	0.498025	0.537804	0.313737	0.348545	1	0.551266	0.0501105	0.703746	0.561818	0.481659	0.346615	0.336962	0.388162	0.0193682	-0.00279547	0.0822874	0.095055	0.254917	0.0450722	0.0902932	0.0773421	0.0898148	0.29027	0.135868	-0.154388
IFN-g	0.334316	0.157022	0.450724	0.341855	0.551266	1	0.277191	0.571988	0.293603	0.681377	0.295382	0.38474	0.601805	0.0562835	0.196456	0.126572	0.168262	0.243346	0.0978111	-0.0807448	0.0333751	-0.0246748	0.216505	0.0252636	0.130698
IL-7	0.287082	-0.196197	0.369489	0.30155	0.0501105	0.277191	1	0.127732	0.0076557	0.268625	0.016631	0.474904	0.268388	-0.116525	-0.0955262	-0.197802	-0.137124	0.10839	0.107294	-0.131746	-0.039371	-0.106272	0.0191661	-0.199147	-0.0167435
sIL-1RA	0.603657	0.456528	0.297727	0.0951198	0.703746	0.571988	0.127732	1	0.44245	0.330787	0.335841	0.328983	0.413812	-0.101874	-0.0890137	-0.181334	-0.0504177	0.360935	-0.146219	0.0582398	0.0925074	0.260606	0.377271	-0.0728738	-0.285392
CXCL8	0.310877	0.621141	0.2643	0.0480742	0.561818	0.293603	0.0076557	0.44245	1	0.0178098	0.0663004	0.403563	0.0802223	-0.0588771	0.0185937	0.191833	-0.326792	0.0499631	-0.030102	-0.261077	-0.111983	-0.111933	0.336368	-0.0828907	-0.0776193
TNF-a	0.258869	0.0351311	0.409713	0.5296	0.481659	0.681377	0.268625	0.330787	0.0178098	1	0.199666	0.138982	0.624546	0.131333	0.00802701	0.192475	0.39681	0.0443429	0.285684	0.272625	-0.0209168	-0.11697	-0.112466	0.141554	0.0522971
CXCL10	0.442813	0.250646	0.156021	0.0272573	0.346615	0.295382	0.016631	0.335841	0.0663004	0.199666	1	-0.0137926	0.0956733	0.171789	0.0988267	-0.129104	0.252974	0.414087	-0.124396	0.0950931	0.21377	0.436457	0.419232	-0.139516	0.0438236
CCL3	0.358475	0.0472089	0.335054	0.155735	0.336962	0.38474	0.474904	0.328983	0.403563	0.138982	-0.0137926	1	0.341262	-0.0251704	0.0931053	-0.0788561	-0.0869093	0.109346	-0.010405	-0.286353	-0.0769018	-0.174105	0.192536	-0.155527	-0.0536683
IL-10	0.118486	-0.0748081	0.416295	0.248871	0.388162	0.601805	0.268388	0.413812	0.0802223	0.624546	0.0956733	0.341262	1	0.308502	0.0141222	-0.0160036	0.127291	0.325005	-0.121333	0.0786105	-0.071639	0.16062	-0.0627707	0.00140044	-0.194872
IL-13	-0.150632	-0.0447227	0.188189	-0.0631536	0.0193682	0.0562835	-0.116525	-0.101874	-0.0588771	0.131333	0.171789	-0.0251704	0.308502	1	0.465889	0.239954	0.373911	0.419285	-0.169193	0.114464	0.27565	0.440156	0.202567	-0.0454403	0.239613
CSF2	-0.081475	-0.0714171	0.171291	-0.0169132	-0.00279547	0.196456	-0.0955262	-0.0890137	0.0185937	0.00802701	0.0988267	0.0931053	0.0141222	0.465889	1	0.449389	0.486493	0.434538	0.305738	0.00674555	0.68988	0.356741	0.535537	0.0892185	0.781591
IL-1b	-0.0369064	-0.195464	0.189192	0.324416	0.0822874	0.126572	-0.197802	-0.181334	0.191833	0.192475	-0.129104	-0.0788561	-0.0160036	0.239954	0.449389	1	0.24458	-0.180936	0.41298	0.190374	0.35834	-0.142716	-0.0263513	0.254076	0.584113
IL-5	-0.150313	-0.204628	0.0493979	0.200464	0.095055	0.168262	-0.137124	-0.0504177	-0.326792	0.39681	0.252974	-0.0869093	0.127291	0.373911	0.486493	0.24458	1	0.18225	0.37848	0.311655	0.439585	0.215013	0.081082	0.281287	0.379246
sIL-2RA	0.26044	0.186592	0.226578	-0.253646	0.254917	0.243346	0.10839	0.360935	0.0499631	0.0443429	0.414087	0.109346	0.325005	0.419285	0.434538	-0.180936	0.18225	1	-0.134251	-0.0969066	0.444278	0.873732	0.685744	-0.109137	0.115959
IL-4	-0.0503164	-0.144673	0.159139	0.363105	0.0450722	0.0978111	0.107294	-0.146219	-0.030102	0.285684	-0.124396	-0.010405	-0.121333	-0.169193	0.305738	0.41298	0.37848	-0.134251	1	0.0802866	0.204821	-0.264868	0.0319204	0.308712	0.54653
VEGF	0.0590003	0.0621275	-0.0581812	0.452654	0.0902932	-0.0807448	-0.131746	0.0582398	-0.261077	0.272625	0.0950931	-0.286353	0.0786105	0.114464	0.00674555	0.190374	0.311655	-0.0969066	0.0802866	1	0.160541	0.123558	-0.263414	0.0844922	0.0536591
IL-17a	0.0745595	-0.119355	0.152621	-0.121166	0.0773421	0.0333751	-0.039371	0.0925074	-0.111983	-0.0209168	0.21377	-0.0769018	-0.071639	0.27565	0.68988	0.35834	0.439585	0.444278	0.204821	0.160541	1	0.541329	0.539855	-0.00820327	0.64132
IL-18	0.0940081	0.161764	0.0217513	-0.30381	0.0898148	-0.0246748	-0.106272	0.260606	-0.111933	-0.11697	0.436457	-0.174105	0.16062	0.440156	0.356741	-0.142716	0.215013	0.873732	-0.264868	0.123558	0.541329	1	0.591751	-0.0686234	0.0843751
CCL4	0.222674	0.378247	0.207736	-0.248785	0.29027	0.216505	0.0191661	0.377271	0.336368	-0.112466	0.419232	0.192536	-0.0627707	0.202567	0.535537	-0.0263513	0.081082	0.685744	0.0319204	-0.263414	0.539855	0.591751	1	-0.118355	0.381928
IL-15	-0.128997	-0.0823064	-0.0674269	0.344294	0.135868	0.0252636	-0.199147	-0.0728738	-0.0828907	0.141554	-0.139516	-0.155527	0.00140044	-0.0454403	0.0892185	0.254076	0.281287	-0.109137	0.308712	0.0844922	-0.00820327	-0.0686234	-0.118355	1	0.151978
IL-12p70	-0.135323	-0.197109	0.237366	0.141602	-0.154388	0.130698	-0.0167435	-0.285392	-0.0776193	0.0522971	0.0438236	-0.0536683	-0.194872	0.239613	0.781591	0.584113	0.379246	0.115959	0.54653	0.0536591	0.64132	0.0843751	0.381928	0.151978	1

## Sheet: Figure 3 - Panel B
	IL-6	CCL2	CSF3	IFN-a2	IL-2	IFN-g	IL-7	sIL-1RA	CXCL8	TNF-a	CXCL10	CCL3	IL-10	IL-13	CSF2	IL-1b	IL-5	sIL-2RA	IL-4	VEGF	IL-17a	IL-18	CCL4	IL-15	IL-12p70
IL-6	1.0001	0.5972	0.4831	0.1687	0.8418	0.6089	0.338	0.8689	0.5921	0.527	0.477	0.4955	0.4832	0.0503	0.0436	0.0078	0.0446	0.1665	0.0109	0.1475	0.0791	0.1652	0.2077	0.0015	0.0154
CCL2	0.5972	1.0001	0.2418	0.0735	0.6642	0.3514	0.1228	0.6527	0.8287	0.2736	0.3757	0.2686	0.2339	0.0349	0.0324	0.0036	0.0106	0.178	0.0012	0.0797	0.0607	0.1767	0.2498	0.0013	0.0111
CSF3	0.4831	0.2418	1.0001	0.2866	0.4869	0.7541	0.5626	0.4945	0.3061	0.7261	0.1925	0.5587	0.7191	0.1119	0.1024	0.0626	0.0551	0.1043	0.0355	0.093	0.0824	0.1033	0.1204	0.0052	0.0918
IFN-a2	0.1687	0.0735	0.2866	1.0001	0.1855	0.3457	0.289	0.1772	0.0996	0.3926	0.0647	0.2724	0.3111	0.0102	0.0386	0.2388	0.1464	0.0015	0.246	0.5345	0.0163	0.0015	0.0128	0.3031	0.0837
IL-2	0.8418	0.6642	0.4869	0.1855	1.0001	0.6579	0.314	0.9617	0.6718	0.5712	0.4322	0.454	0.5228	0.0595	0.0414	0.0076	0.0513	0.1643	0.0108	0.1272	0.0741	0.163	0.2038	0.0047	0.0122
IFN-g	0.6089	0.3514	0.7541	0.3457	0.6579	1.0001	0.4962	0.6549	0.388	0.8998	0.2822	0.5521	0.8349	0.0815	0.0468	0.024	0.0815	0.109	0.0326	0.1432	0.0436	0.1077	0.1367	0.0108	0.0253
IL-7	0.338	0.1228	0.5626	0.289	0.314	0.4962	1.0001	0.3215	0.218	0.4644	0.1165	0.7496	0.5207	0.0172	0.0513	0.0247	0.0144	0.0489	0.0672	0.032	0.0315	0.0481	0.0541	0.0029	0.0576
sIL-1RA	0.8689	0.6527	0.4945	0.1772	0.9617	0.6549	0.3215	1.0001	0.6583	0.5645	0.4367	0.4612	0.5219	0.0603	0.0419	0.0063	0.0489	0.17	0.008	0.1318	0.0768	0.1687	0.2093	0.0013	0.0111
CXCL8	0.5921	0.8287	0.3061	0.0996	0.6718	0.388	0.218	0.6583	1.0001	0.3056	0.2753	0.3885	0.276	0.0089	0.0272	0.0132	0.001	0.0751	0.0062	0.0681	0.0279	0.0738	0.1399	0.0014	0.0133
TNF-a	0.527	0.2736	0.7261	0.3926	0.5712	0.8998	0.4644	0.5645	0.3056	1.0001	0.2291	0.4937	0.8713	0.0977	0.0327	0.0435	0.1195	0.0856	0.0529	0.1845	0.0332	0.0853	0.0993	0.0287	0.0202
CXCL10	0.477	0.3757	0.1925	0.0647	0.4322	0.2822	0.1165	0.4367	0.2753	0.2291	1.0001	0.1522	0.2029	0.3051	0.1682	0.0408	0.1954	0.5696	0.0288	0.1358	0.2787	0.569	0.5604	0.0061	0.1055
CCL3	0.4955	0.2686	0.5587	0.2724	0.454	0.5521	0.7496	0.4612	0.3885	0.4937	0.1522	1.0001	0.5623	0.0226	0.0392	0.0161	0.0103	0.0514	0.0296	0.0464	0.0221	0.0501	0.0771	0.0011	0.0295
IL-10	0.4832	0.2339	0.7191	0.3111	0.5228	0.8349	0.5207	0.5219	0.276	0.8713	0.2029	0.5623	1.0001	0.1536	0.0339	0.0229	0.0917	0.1231	0.0285	0.1273	0.0362	0.1229	0.0998	0.0074	0.0144
IL-13	0.0503	0.0349	0.1119	0.0102	0.0595	0.0815	0.0172	0.0603	0.0089	0.0977	0.3051	0.0226	0.1536	1.0001	0.5055	0.3506	0.5158	0.599	0.2025	0.111	0.5162	0.5998	0.5061	0.0392	0.4332
CSF2	0.0436	0.0324	0.1024	0.0386	0.0414	0.0468	0.0513	0.0419	0.0272	0.0327	0.1682	0.0392	0.0339	0.5055	1.0001	0.6719	0.5713	0.4346	0.4834	0.0837	0.8316	0.4355	0.4496	0.1389	0.8818
IL-1b	0.0078	0.0036	0.0626	0.2388	0.0076	0.024	0.0247	0.0063	0.0132	0.0435	0.0408	0.0161	0.0229	0.3506	0.6719	1.0001	0.5379	0.1975	0.6566	0.209	0.5473	0.1981	0.2173	0.3046	0.7732
IL-5	0.0446	0.0106	0.0551	0.1464	0.0513	0.0815	0.0144	0.0489	0.001	0.1195	0.1954	0.0103	0.0917	0.5158	0.5713	0.5379	1.0001	0.3318	0.5645	0.2305	0.5481	0.3326	0.3032	0.3111	0.5275
sIL-2RA	0.1665	0.178	0.1043	0.0015	0.1643	0.109	0.0489	0.17	0.0751	0.0856	0.5696	0.0514	0.1231	0.599	0.4346	0.1975	0.3318	1.0001	0.1126	0.0999	0.5823	0.9988	0.8931	0.0153	0.3407
IL-4	0.0109	0.0012	0.0355	0.246	0.0108	0.0326	0.0672	0.008	0.0062	0.0529	0.0288	0.0296	0.0285	0.2025	0.4834	0.6566	0.5645	0.1126	1.0001	0.1355	0.3854	0.1131	0.1277	0.3874	0.5958
VEGF	0.1475	0.0797	0.093	0.5345	0.1272	0.1432	0.032	0.1318	0.0681	0.1845	0.1358	0.0464	0.1273	0.111	0.0837	0.209	0.2305	0.0999	0.1355	1.0001	0.0872	0.0999	0.0984	0.1945	0.0757
IL-17a	0.0791	0.0607	0.0824	0.0163	0.0741	0.0436	0.0315	0.0768	0.0279	0.0332	0.2787	0.0221	0.0362	0.5162	0.8316	0.5473	0.5481	0.5823	0.3854	0.0872	1.0001	0.5832	0.5846	0.1048	0.7445
IL-18	0.1652	0.1767	0.1033	0.0015	0.163	0.1077	0.0481	0.1687	0.0738	0.0853	0.569	0.0501	0.1229	0.5998	0.4355	0.1981	0.3326	0.9988	0.1131	0.0999	0.5832	1.0001	0.8918	0.0154	0.3416
CCL4	0.2077	0.2498	0.1204	0.0128	0.2038	0.1367	0.0541	0.2093	0.1399	0.0993	0.5604	0.0771	0.0998	0.5061	0.4496	0.2173	0.3032	0.8931	0.1277	0.0984	0.5846	0.8918	1.0001	0.0191	0.3567
IL-15	0.0015	0.0013	0.0052	0.3031	0.0047	0.0108	0.0029	0.0013	0.0014	0.0287	0.0061	0.0011	0.0074	0.0392	0.1389	0.3046	0.3111	0.0153	0.3874	0.1945	0.1048	0.0154	0.0191	1.0001	0.1657
IL-12p70	0.0154	0.0111	0.0918	0.0837	0.0122	0.0253	0.0576	0.0111	0.0133	0.0202	0.1055	0.0295	0.0144	0.4332	0.8818	0.7732	0.5275	0.3407	0.5958	0.0757	0.7445	0.3416	0.3567	0.1657	1.0001

## Sheet: Figure 3 - Panel C Prog 1
sample_id	index	IL-4	IL-5	IL-1b	IL-17a	CSF2	IL-12p70	sum	timepoint
44KQ3O_T2	44KQ3O_T2	0.760961	0.592205	0.51474	0.838248	0.870243	1.22075	0.799525	post1
4WTCUA_T2	4WTCUA_T2	-0.517781	-0.755769	-0.65712	-0.68844	-0.772665	-0.717565	-0.68489	post1
X9H3PX_T3	X9H3PX_T3	-0.898542	0.791631	-0.678666	0.378326	0	-0.703033	-0.185048	post2
ULKZFC_T1	ULKZFC_T1	-0.862728	0.124088	0.518514	0.480484	0.423698	0.657638	0.223616	post1
A8SRJO_T3	A8SRJO_T3	0.160145	0.212836	0.179309	0.655846	0.418315	0.474102	0.350092	post2
F81VCA_T3	F81VCA_T3	0.650308	0.576766	-0.0253059	0.000867722	0	0	0.200439	post2
13N151_T1	13N151_T1	0.366143	0.484442	0.196149	0.234543	0.388152	0.218599	0.314671	post2
ULKZFC_T2	ULKZFC_T2	0	0.595099	0.444194	0.148539	0.163933	0.0223653	0.229022	post2
ARU8T1_T2	ARU8T1_T2	-0.867173	-0.636488	-0.144617	-0.243218	0	-0.502837	-0.399055	post2
S4VP85_T1	S4VP85_T1	-0.782307	-0.197134	-0.369328	-0.291661	0	-0.42006	-0.343415	post1
I2CR2G_T2	I2CR2G_T2	-0.661339	-0.14258	-0.569374	-0.155793	-0.0488301	-0.099508	-0.279571	post1
RSSRJU_T2	RSSRJU_T2	-0.609369	-0.224511	-0.531617	-0.126617	0	-0.342312	-0.305738	post2
X65WDO_T2	X65WDO_T2	-0.480476	-0.436756	-0.390304	0.718525	0	-0.152739	-0.123625	post1
261EK3_T3	261EK3_T3	-0.437574	-0.371912	-0.138886	0.600268	0	0	-0.0580173	post2
EC6DJA_T3	EC6DJA_T3	-0.290448	-0.775977	0.149445	-0.210114	0	-0.00676329	-0.188976	post1
SO7XOB_T2	SO7XOB_T2	-0.396508	0.0031462	0.131888	0.139529	0.128216	-0.149669	-0.0238997	post2
32PHU4_T2	32PHU4_T2	0.416056	0.166636	-0.158701	-0.0426146	0	-0.103131	0.0463742	post1
1K9IAN_T3	1K9IAN_T3	0.443041	-0.170933	-0.0913136	0	0	0	0.0301325	post2
LIK08H_T2	LIK08H_T2	0.137292	-0.26297	0.116536	0.261879	0	0.199965	0.0754504	post2
OI9CSG_T1	OI9CSG_T1	0.209859	0.0216471	0.212348	-0.126201	0.163862	0.16245	0.107327	post1
39H11P_T2	39H11P_T2	0.158966	0.065674	0.120419	0.302399	-0.0193751	-0.103206	0.0874793	post2
BWW38Q_T4	BWW38Q_T4	0.0903101	0.207152	-0.0324447	0.157571	0	0.288207	0.118466	post2
2CC0BM_T2	2CC0BM_T2	-0.045902	0.138155	-0.233033	0	0	0.0892498	-0.00858839	post1
339ZEM_T2	339ZEM_T2	-0.149568	-0.144617	-0.0366632	0.0640621	0	0.125075	-0.0236184	post2
DVI5OS_T3	DVI5OS_T3	-0.0195449	0.05856	-0.0183317	-0.026627	0	-0.000334994	-0.00104643	post1
FKLSVO_T5	FKLSVO_T5	0	0	0	0	0	0.0107239	0.00178731	post2
FKLSVO_T4	FKLSVO_T4	0	0	0	0.00603795	0	0	0.00100633	post1
KUDJHR_T3	KUDJHR_T3	0	0	0	0	0	0	0	post2
JBEZKB_T4	JBEZKB_T4	0.0606978	-0.164353	-0.49276	-0.00465132	0	0	-0.100178	post1
JBEZKB_T5	JBEZKB_T5	0	-0.164353	-0.467455	-0.0654321	0	0	-0.116207	post2
QFE9E8_T1	QFE9E8_T1	-0.101347	-0.0958903	-0.0730738	-0.277739	-0.282265	-0.111204	-0.15692	post1
DLEXGH_T2	DLEXGH_T2	-0.185457	-0.0605904	-0.403164	-0.280167	0	-0.118354	-0.174622	post1
EMHL0E_T5	EMHL0E_T5	-0.314666	-0.26611	-0.273303	-0.252055	0	-0.336215	-0.240391	post2
EYIGE1_T2	EYIGE1_T2	-0.136168	-0.245634	-0.0653357	-0.256935	0	-0.258716	-0.160465	post1
EMHL0E_T3	EMHL0E_T3	-0.215638	-0.143568	-0.19697	-0.21077	0	-0.26869	-0.172606	post1
BWW38Q_T3	BWW38Q_T3	-0.226721	-0.259076	0.289796	-0.116385	0	-0.200135	-0.0854202	post1
0ZTE2L_T4	0ZTE2L_T4	-0.107851	-0.247274	0.00911394	-0.0638233	0	-0.210475	-0.103385	post2
G8ZRBI_T3	G8ZRBI_T3	0.0606978	-0.421604	0	0	0	-0.0824263	-0.0738887	post2
2JJ523_T4	2JJ523_T4	0	-0.421604	0	0.0631456	0	0	-0.059743	post2
7Z9V9Q_T1	7Z9V9Q_T1	-0.105629	0.104833	0.417636	-0.177804	-0.459554	-0.368991	-0.0982515	post1
2JJ523_T3	2JJ523_T3	0	-0.257251	0.635484	0.118265	0	0	0.0827496	post1

## Sheet: Figure 3 - Panel C Prog 2
sample_id	index	IL-7	CCL3	CSF3	TNF-a	IFN-g	IL-10	sum	timepoint
7Z9V9Q_T1	7Z9V9Q_T1	-0.357557	-1.71756	-0.759964	0.0119336	-0.903319	-0.0557974	-0.630377	post1
RSSRJU_T2	RSSRJU_T2	-0.415847	-1.32709	-1.4553	-0.330047	-0.441889	-0.389993	-0.726695	post2
SO7XOB_T2	SO7XOB_T2	-0.240895	1.41186	-0.0378234	-0.386862	-0.464771	-0.134877	0.0244377	post2
ARU8T1_T2	ARU8T1_T2	0.165448	1.10527	-0.098957	-0.242311	-0.188778	0.702718	0.240565	post2
32PHU4_T2	32PHU4_T2	-0.010749	0.851258	-0.0834676	0.0414688	-0.103633	-0.116898	0.0963301	post1
JBEZKB_T5	JBEZKB_T5	0.147338	0.877416	0.341571	-0.354243	-0.237627	-0.0651577	0.118216	post2
BWW38Q_T3	BWW38Q_T3	-0.197218	0.96045	0.18734	0.204805	0.318594	0.17503	0.274834	post1
2CC0BM_T2	2CC0BM_T2	0.315433	1.22513	-0.18133	0.169675	0.154494	0.132655	0.302676	post1
261EK3_T3	261EK3_T3	-0.00993196	0	0.944117	-0.123935	-0.150919	0.0241518	0.113914	post2
ULKZFC_T1	ULKZFC_T1	0.0152015	0	0.994404	-0.0484545	0.225518	-0.0429572	0.190619	post1
OI9CSG_T1	OI9CSG_T1	0.120582	0	1.07078	0.380457	-0.266667	0.307446	0.268766	post1
1K9IAN_T3	1K9IAN_T3	0.219964	0	1.31016	0.376886	0.244147	0.225779	0.396156	post2
EC6DJA_T3	EC6DJA_T3	-0.443222	-0.506014	0.0376787	-0.830023	-0.498941	-0.181751	-0.403712	post1
FKLSVO_T5	FKLSVO_T5	0.128407	0	0.0646589	-0.495281	-0.528708	-0.284185	-0.185851	post2
FKLSVO_T4	FKLSVO_T4	0.0377539	0	-0.255167	-0.578066	-0.69897	-0.382672	-0.312853	post1
X65WDO_T2	X65WDO_T2	0.0848114	-0.21801	-0.454166	-0.641917	-0.836867	-0.456094	-0.420374	post1
F81VCA_T3	F81VCA_T3	-0.160884	0	0.357755	-0.0339261	-0.27258	-0.102809	-0.0354071	post2
I2CR2G_T2	I2CR2G_T2	0.0992131	0.280621	0.00897747	-0.223239	-0.230168	-0.179655	-0.0407085	post1
JBEZKB_T4	JBEZKB_T4	0.254325	0.216226	0.212898	-0.222597	-0.179354	-0.0423349	0.0398605	post1
2JJ523_T4	2JJ523_T4	0.275898	0.0254113	0.266136	-0.164983	-0.281033	-0.0622389	0.00986483	post2
339ZEM_T2	339ZEM_T2	0.0473196	-0.096202	-0.29887	-0.339911	-0.328647	-0.268733	-0.214174	post2
EYIGE1_T2	EYIGE1_T2	-0.185829	-0.279698	-0.217795	-0.341339	-0.210273	-0.239744	-0.24578	post1
S4VP85_T1	S4VP85_T1	-0.177403	0.276837	-0.182348	-0.141699	0.0226913	0.141019	-0.0101502	post1
0ZTE2L_T4	0ZTE2L_T4	-0.188519	0.111303	-0.0313867	0.0585451	0.0576761	-0.0549314	-0.00788552	post2
DVI5OS_T3	DVI5OS_T3	-0.0975399	-0.0350519	-0.246284	-0.0938946	0.032823	-0.0360963	-0.0793406	post1
ULKZFC_T2	ULKZFC_T2	0.107637	0	-0.0227056	0.170967	-0.214119	-0.140072	-0.0163822	post2
DLEXGH_T2	DLEXGH_T2	0.014315	-0.22571	-0.226834	-0.145389	-0.275276	-0.0589671	-0.152977	post1
EMHL0E_T3	EMHL0E_T3	0.00462755	-0.155459	-0.0743949	-0.123579	-0.093067	-0.058803	-0.083446	post1
LIK08H_T2	LIK08H_T2	0.117867	0.119946	-0.221622	-0.0626552	-0.10485	0.0456845	-0.0176049	post2
G8ZRBI_T3	G8ZRBI_T3	0.174624	0	-0.2203	-0.184777	-0.246379	-0.121044	-0.0996459	post2
KUDJHR_T3	KUDJHR_T3	0.125258	0	0.347897	0.0955291	0.416888	0.186494	0.195344	post2
2JJ523_T3	2JJ523_T3	-0.0415104	0.0157081	0.189615	-0.0231062	0.335967	0.0219212	0.0830992	post1
QFE9E8_T1	QFE9E8_T1	-0.0575487	0.0832515	0.131326	0.308604	0.0745757	0.113769	0.108996	post1
A8SRJO_T3	A8SRJO_T3	0.191556	-0.134517	0.0328434	0.125874	0.0883643	0.163678	0.0779663	post2
4WTCUA_T2	4WTCUA_T2	0.240661	0.17653	0.117147	0.0926582	0.0319133	0.119167	0.12968	post1
13N151_T1	13N151_T1	0.248158	0.583519	0.159718	0.229143	0.360173	0.405499	0.331035	post2
EMHL0E_T5	EMHL0E_T5	0.336049	0.433774	0.0114526	-0.0264247	0.0260915	0.0764599	0.1429	post2
39H11P_T2	39H11P_T2	0.177818	0.527428	0.125817	0.10271	0.150089	0.104299	0.198027	post2
X9H3PX_T3	X9H3PX_T3	-0.208973	-0.368595	0.175826	0.106653	0.0790618	0.581057	0.0608383	post2
BWW38Q_T4	BWW38Q_T4	-0.140896	-0.698753	-0.282654	-0.0928155	-0.154396	-0.0924816	-0.243666	post2
44KQ3O_T2	44KQ3O_T2	-0.407422	-0.421665	-0.101873	-0.0899194	-0.0853513	-0.113097	-0.203221	post1

## Sheet: Figure 3 - Panel C Prog 3
sample_id	index	IL-4	IL-5	IL-1b	IL-17a	CSF2	IL-12p70	sum	timepoint
44KQ3O_T2	44KQ3O_T2	0.760961	0.592205	0.51474	0.838248	0.870243	1.22075	0.799525	post1
4WTCUA_T2	4WTCUA_T2	-0.517781	-0.755769	-0.65712	-0.68844	-0.772665	-0.717565	-0.68489	post1
X9H3PX_T3	X9H3PX_T3	-0.898542	0.791631	-0.678666	0.378326	0	-0.703033	-0.185048	post2
ULKZFC_T1	ULKZFC_T1	-0.862728	0.124088	0.518514	0.480484	0.423698	0.657638	0.223616	post1
A8SRJO_T3	A8SRJO_T3	0.160145	0.212836	0.179309	0.655846	0.418315	0.474102	0.350092	post2
F81VCA_T3	F81VCA_T3	0.650308	0.576766	-0.0253059	0.000867722	0	0	0.200439	post2
13N151_T1	13N151_T1	0.366143	0.484442	0.196149	0.234543	0.388152	0.218599	0.314671	post2
ULKZFC_T2	ULKZFC_T2	0	0.595099	0.444194	0.148539	0.163933	0.0223653	0.229022	post2
ARU8T1_T2	ARU8T1_T2	-0.867173	-0.636488	-0.144617	-0.243218	0	-0.502837	-0.399055	post2
S4VP85_T1	S4VP85_T1	-0.782307	-0.197134	-0.369328	-0.291661	0	-0.42006	-0.343415	post1
I2CR2G_T2	I2CR2G_T2	-0.661339	-0.14258	-0.569374	-0.155793	-0.0488301	-0.099508	-0.279571	post1
RSSRJU_T2	RSSRJU_T2	-0.609369	-0.224511	-0.531617	-0.126617	0	-0.342312	-0.305738	post2
X65WDO_T2	X65WDO_T2	-0.480476	-0.436756	-0.390304	0.718525	0	-0.152739	-0.123625	post1
261EK3_T3	261EK3_T3	-0.437574	-0.371912	-0.138886	0.600268	0	0	-0.0580173	post2
EC6DJA_T3	EC6DJA_T3	-0.290448	-0.775977	0.149445	-0.210114	0	-0.00676329	-0.188976	post1
SO7XOB_T2	SO7XOB_T2	-0.396508	0.0031462	0.131888	0.139529	0.128216	-0.149669	-0.0238997	post2
32PHU4_T2	32PHU4_T2	0.416056	0.166636	-0.158701	-0.0426146	0	-0.103131	0.0463742	post1
1K9IAN_T3	1K9IAN_T3	0.443041	-0.170933	-0.0913136	0	0	0	0.0301325	post2
LIK08H_T2	LIK08H_T2	0.137292	-0.26297	0.116536	0.261879	0	0.199965	0.0754504	post2
OI9CSG_T1	OI9CSG_T1	0.209859	0.0216471	0.212348	-0.126201	0.163862	0.16245	0.107327	post1
39H11P_T2	39H11P_T2	0.158966	0.065674	0.120419	0.302399	-0.0193751	-0.103206	0.0874793	post2
BWW38Q_T4	BWW38Q_T4	0.0903101	0.207152	-0.0324447	0.157571	0	0.288207	0.118466	post2
2CC0BM_T2	2CC0BM_T2	-0.045902	0.138155	-0.233033	0	0	0.0892498	-0.00858839	post1
339ZEM_T2	339ZEM_T2	-0.149568	-0.144617	-0.0366632	0.0640621	0	0.125075	-0.0236184	post2
DVI5OS_T3	DVI5OS_T3	-0.0195449	0.05856	-0.0183317	-0.026627	0	-0.000334994	-0.00104643	post1
FKLSVO_T5	FKLSVO_T5	0	0	0	0	0	0.0107239	0.00178731	post2
FKLSVO_T4	FKLSVO_T4	0	0	0	0.00603795	0	0	0.00100633	post1
KUDJHR_T3	KUDJHR_T3	0	0	0	0	0	0	0	post2
JBEZKB_T4	JBEZKB_T4	0.0606978	-0.164353	-0.49276	-0.00465132	0	0	-0.100178	post1
JBEZKB_T5	JBEZKB_T5	0	-0.164353	-0.467455	-0.0654321	0	0	-0.116207	post2
QFE9E8_T1	QFE9E8_T1	-0.101347	-0.0958903	-0.0730738	-0.277739	-0.282265	-0.111204	-0.15692	post1
DLEXGH_T2	DLEXGH_T2	-0.185457	-0.0605904	-0.403164	-0.280167	0	-0.118354	-0.174622	post1
EMHL0E_T5	EMHL0E_T5	-0.314666	-0.26611	-0.273303	-0.252055	0	-0.336215	-0.240391	post2
EYIGE1_T2	EYIGE1_T2	-0.136168	-0.245634	-0.0653357	-0.256935	0	-0.258716	-0.160465	post1
EMHL0E_T3	EMHL0E_T3	-0.215638	-0.143568	-0.19697	-0.21077	0	-0.26869	-0.172606	post1
BWW38Q_T3	BWW38Q_T3	-0.226721	-0.259076	0.289796	-0.116385	0	-0.200135	-0.0854202	post1
0ZTE2L_T4	0ZTE2L_T4	-0.107851	-0.247274	0.00911394	-0.0638233	0	-0.210475	-0.103385	post2
G8ZRBI_T3	G8ZRBI_T3	0.0606978	-0.421604	0	0	0	-0.0824263	-0.0738887	post2
2JJ523_T4	2JJ523_T4	0	-0.421604	0	0.0631456	0	0	-0.059743	post2
7Z9V9Q_T1	7Z9V9Q_T1	-0.105629	0.104833	0.417636	-0.177804	-0.459554	-0.368991	-0.0982515	post1
2JJ523_T3	2JJ523_T3	0	-0.257251	0.635484	0.118265	0	0	0.0827496	post1

## Sheet: Figure 3 - Panel C Prog 4
sample_id	index	IL-13	CXCL10	CCL4	sIL-2RA	IL-18	sum	timepoint
X9H3PX_T3	X9H3PX_T3	0.857332	0.945362	0.285902	1.31189	1.36121	0.952339	post2
7Z9V9Q_T1	7Z9V9Q_T1	-0.0222259	-0.326931	-1.10809	-0.987952	-0.138523	-0.516745	post1
ARU8T1_T2	ARU8T1_T2	0.621176	-1.00936	-0.162066	0.299551	0.229699	-0.00420062	post2
32PHU4_T2	32PHU4_T2	-0.886491	-0.51681	-0.106566	-0.207144	-0.174537	-0.37831	post1
EMHL0E_T3	EMHL0E_T3	-0.896802	-0.00955176	-0.178812	-0.103703	-0.117266	-0.261227	post1
X65WDO_T2	X65WDO_T2	-0.109752	0.206947	0.881904	0.638241	0.848196	0.493107	post1
339ZEM_T2	339ZEM_T2	-0.0701813	0.278012	0.454614	0.612629	0.69103	0.393221	post2
44KQ3O_T2	44KQ3O_T2	1.06948	0.0655914	0.48499	0.514461	0.564863	0.539878	post1
ULKZFC_T2	ULKZFC_T2	0.870989	0.0339092	0.104011	0.0251776	0.0623792	0.219293	post2
ULKZFC_T1	ULKZFC_T1	0.778874	0.104066	0.281517	0.204311	0.323371	0.338428	post1
OI9CSG_T1	OI9CSG_T1	0.870989	0.265478	0.103674	0.462624	0.233085	0.38717	post1
1K9IAN_T3	1K9IAN_T3	-0.237723	0.0623686	0.319314	0.521074	0.267758	0.186558	post2
EC6DJA_T3	EC6DJA_T3	0	-0.242818	0.258543	-0.0205781	0.118217	0.0226729	post1
RSSRJU_T2	RSSRJU_T2	0.0737184	-0.31206	0.0776905	0.266572	0.226319	0.066448	post2
2JJ523_T4	2JJ523_T4	0	-0.339508	-0.244439	0.243594	0.0819284	-0.0516849	post2
BWW38Q_T4	BWW38Q_T4	-0.324198	0.153757	0.0533649	-0.00790636	0.0913441	-0.00672761	post2
LIK08H_T2	LIK08H_T2	-0.50853	0.318308	0.13733	0.134242	0.175353	0.0513407	post2
BWW38Q_T3	BWW38Q_T3	-0.0445059	0.291126	0.479558	-0.11665	-0.0980797	0.10229	post1
DLEXGH_T2	DLEXGH_T2	0.409155	0.180392	0.238579	0.0728829	0.218516	0.223905	post1
13N151_T1	13N151_T1	0.353607	0.207562	0.134077	0.478517	0.159812	0.266715	post2
I2CR2G_T2	I2CR2G_T2	0	0.151704	0.150364	-0.208925	0.00947599	0.0205238	post1
S4VP85_T1	S4VP85_T1	0.20412	0.400246	-0.0774478	-0.0540023	-0.0801029	0.0785625	post1
EYIGE1_T2	EYIGE1_T2	0.0563765	0.296926	-0.0712506	-0.129299	0.134538	0.0574582	post1
A8SRJO_T3	A8SRJO_T3	0.00376364	0.261834	0.400006	0.0684605	0.231017	0.193016	post2
JBEZKB_T4	JBEZKB_T4	0	0.287479	0.379369	0.200584	0.130086	0.199504	post1
JBEZKB_T5	JBEZKB_T5	0	0.218997	0.249975	0.258912	0.118764	0.169329	post2
2JJ523_T3	2JJ523_T3	0	0.22247	0.284116	0.125431	0.0829609	0.142995	post1
SO7XOB_T2	SO7XOB_T2	0.251227	0.174675	0.0996678	0.19286	0.165719	0.17683	post2
EMHL0E_T5	EMHL0E_T5	0.110519	0.108873	-0.0262873	0.130669	0.0761206	0.0799788	post2
39H11P_T2	39H11P_T2	0.170487	0.159899	0.0967038	0.0885794	0.0889172	0.120917	post2
KUDJHR_T3	KUDJHR_T3	0	-0.0371375	-0.0492842	0.168273	0.12976	0.0423222	post2
DVI5OS_T3	DVI5OS_T3	0	0.102903	0.0698381	0.0304959	0.0193028	0.0445079	post1
261EK3_T3	261EK3_T3	0	-0.0390194	0.105934	0.0121129	0.128518	0.041509	post2
0ZTE2L_T4	0ZTE2L_T4	0.0136585	-0.0202451	0.00103973	-0.0157735	0.0563351	0.00700295	post2
F81VCA_T3	F81VCA_T3	0	-0.55573	0.0554822	-0.317106	-0.303006	-0.224072	post2
QFE9E8_T1	QFE9E8_T1	-0.0734497	0.281716	-0.248748	-0.421907	-0.416846	-0.175847	post1
4WTCUA_T2	4WTCUA_T2	-0.14569	0.102995	-0.35168	-0.184702	-0.160485	-0.147912	post1
FKLSVO_T5	FKLSVO_T5	0	-0.131614	-0.372362	-0.373803	-0.21409	-0.218374	post2
FKLSVO_T4	FKLSVO_T4	0	-0.0241381	-0.155705	-0.291398	-0.137243	-0.121697	post1
2CC0BM_T2	2CC0BM_T2	0	-0.0228666	-0.0662392	-0.108729	-0.101627	-0.0598924	post1
G8ZRBI_T3	G8ZRBI_T3	0	-0.171827	-0.162538	-0.1769	-0.0897343	-0.1202	post2

## Sheet: Figure 3  - Panel D
sample_id	IL-6	CCL2	CSF3	IFN-a2	IL-2	IFN-g	IL-7	sIL-1RA	CXCL8	TNF-a	CXCL10	CCL3	IL-10	IL-13	CSF2	IL-1b	IL-5	sIL-2RA	IL-4	VEGF	IL-17a	IL-18	CCL4	IL-15	IL-12p70	timepoint	patient_id	vaccine_type
2JJ523_T2	2.65	488.808	16.81	1.488	0.316	0.91	5.456	211.265	8.54	0.93	318.752	6.385	0.835	0	0	0	1.64	296.69	0	3.22	0	133.463	11.265	0	0	0	2JJ523	Comirnaty
261EK3_T2	17.355	465.507	2.785	3.3615	1.571	5.745	10.787	541.3	116.745	1.88	645.673	0	2.235	0	1.202	1.795	3.25	5205.93	3.93	105.49	0.336	412.861	31.502	132.2	0	0	261EK3	Comirnaty
4WTCUA_T1	56.665	172.215	174.825	14.9455	12.275	116.77	40.541	1279.27	54.083	52.17	336.111	144.972	26.27	23.755	68.7335	97.805	182.78	2142.1	341.885	362.625	36.607	387.618	23.182	810.565	153.383	0	4WTCUA	Comirnaty
2CC0BM_T1	1.84	420.621	22.98	0.464	1.295	5.39	8.156	283.025	9.4415	4.91	280.009	0	2.835	0	1.202	0.77	1.67	953.905	5.68	61.65	0	283.05	13.4635	0	4.365	0	2CC0BM	Comirnaty
32PHU4_T1	7.35	220.282	49.3	3.413	1.9255	20.81	11.7625	1017.61	14.113	1.595	1090.58	0	2.835	6.7	1.202	14.665	5.81	4373.18	3.93	60.29	6.955	315.611	20.283	239.92	4.625	0	32PHU4	Comirnaty
339ZEM_T1	7.12	358.533	127.36	15.717	9.57	60.19	27.654	1273.49	44.8515	28.66	398.724	96.675	12.795	9.22	1.202	25.805	40.31	639.545	65.93	127.77	7.459	137.288	13.302	421.075	25.2875	0	339ZEM	Comirnaty
ARU8T1_T1	16.29	928.7	27.71	1.5055	3.2385	7.51	25.3615	408.435	11.8155	2.73	564.506	0	5.345	0	1.202	3.59	3.33	1526.87	6.365	210.905	5.623	474.703	23.9155	184.225	2.183	0	ARU8T1	Comirnaty
44KQ3O_T0	30.185	149.881	113.305	0.027	2.56	18.14	41.899	1351.19	33.417	8.09	394.491	49.3545	5.15	0	0.831	3.605	7.19	2532.61	11.755	212.485	0.3145	436.724	18.224	91.14	1.9935	0	44KQ3O	Comirnaty
BWW38Q_T2	5.805	366.829	66.33	3.9775	2.5765	14.325	20.972	585.545	22.6605	5.73	171.561	3.9975	2.415	8.24	1.202	9.28	15.86	1443.54	35.6	166.715	5.1	281.332	16.209	269.89	11.6395	0	BWW38Q	Comirnaty
1K9IAN_T2	3.37	162.248	0	1.4995	1.066	2.91	7.1265	213.435	1.188	1.24	97.3795	0	0.54	3.365	1.202	1.795	4.44	29.015	0.06	8.53	0	0	0	165.555	0	0	1K9IAN	Comirnaty
DLEXGH_T1	1.4	384.728	142.555	13.537	7.505	64.31	27.2595	1080.99	7.835	25.995	153.721	10.939	6.325	0.185	1.202	31.615	15.165	559.85	84.425	131.63	1.1845	197.596	17.742	468.215	18.745	0	DLEXGH	Comirnaty
EC6DJA_T2	32.61	356.581	36.9	7.455	2.177	27.265	20.8025	1218.27	51.9325	12.59	618.694	25.055	11.165	4.345	1.202	7.85	6.97	1810.99	18.46	200.81	4.0265	1084.62	11.1705	318.59	8.6425	0	EC6DJA	Comirnaty
EMHL0E_T2	0.155	126.357	90.5	5.582	4.0725	45.27	15.103	492.345	10.2405	20.26	192.37	15.263	7.805	6.885	1.202	22.435	39.25	325.2	97.35	110.23	4.8765	87.76	17.252	357.155	41.8225	0	EMHL0E	Comirnaty
EYIGE1_T1	10.88	316.132	301.835	31.515	16.584	91.12	51.497	1621.08	159.344	78.255	452.91	170.548	27.735	5.06	1.202	36.445	80.81	1588.97	164.265	241.415	14.1825	321.377	17.7695	610.305	56.76	0	EYIGE1	Comirnaty
LIK08H_T1	3.59	150.992	40.52	1.784	1.9255	16.18	21.909	395.735	8.9095	7.895	280.53	16.149	4.95	2.225	1.202	3.175	9.645	2553.95	13.47	415.45	2.3235	252.237	15.9995	154.45	11.051	0	LIK08H	Comirnaty
13N151_T0	11.755	270.774	94.995	2.7925	2.7905	11.835	23.6065	506.465	20.0385	8.21	268.804	24.814	4.24	11.005	3.846	11.165	10.275	410.01	57.3	272.545	7.82	536.154	18.004	198.38	8.096	0	13N151	Comirnaty
RSSRJU_T1	1.625	182.562	27.53	2.6075	1.5275	17.105	15.624	393.11	8.212	10.14	245.554	20.237	8.07	0	1.202	5.275	12.365	642.965	28.96	189.045	3.666	108.471	9.968	212.84	15.52	0	RSSRJU	Comirnaty
S4VP85_T0	5.58	444.937	36.93	0.331	0.991	32.745	44.7605	719.105	23.8315	3.975	303.563	11.158	2.115	2.225	1.202	8.655	4.55	6529.31	14.75	962.38	9.3405	281.7	23.4285	128.77	5.741	0	S4VP85	Comirnaty
X65WDO_T1	28.07	221.411	33.175	3.8215	2.7415	21.735	12.1945	334.665	9.5825	10.86	123.32	0.652	4.745	4.62	1.202	10.275	17.275	588.705	33.435	72.595	0.674	68.316	0.398	243.56	8.3405	0	X65WDO	Comirnaty
DVI5OS_T2	0	256.699	59.44	1.9705	1.1425	10.655	9.0045	228.785	7.524	6.535	150.761	3.9975	3.89	0	1.202	3.355	5.685	999.225	15.475	138.28	1.186	182.645	7.6295	158	7.43	0	DVI5OS	Comirnaty
7Z9V9Q_T0	64.595	461.481	127.255	1.232	2.1215	17.97	39.8745	1557.82	30.7325	2.41	447.241	51.1865	1.115	10.325	3.1545	2.19	3.78	2327.36	11.83	18.57	1.35	208.329	91.2965	73.51	7.1425	0	7Z9V9Q	Astra Zeneca
X9H3PX_T2	22.925	451.726	67.295	4.0895	3.0405	17.18	45.326	947.135	65.589	10.945	272.905	38.6905	6.705	0	1.202	5.895	7.75	365.36	13.725	80.745	0.241	96.705	3.4475	165.74	4.047	0	X9H3PX	Comirnaty
I2CR2G_T1	1.34	266.96	42.09	10.552	3.3195	14.46	11.488	500.335	9.9925	10.47	201.479	41.113	2.365	0	0.119	2.71	19.725	693.125	3.585	117.21	0.813	125.932	4.0795	214.77	0.2575	0	I2CR2G	Comirnaty
KUDJHR_T2	1.85	253.938	4.375	1.077	0.3835	0.48	9.5425	157.465	0.96	0.26	173.449	0	0.1	0	0	0	0	143.515	0	26.675	0	78.393	12.656	0	0	0	KUDJHR	Comirnaty
0ZTE2L_T3	17.115	466.319	175.92	52.7525	6.504	58.32	38.2415	1653.51	31.629	18.125	655.3	103.029	15.16	20.44	1.202	43.56	30.04	1918.22	173.76	115.2	3.0755	499.07	24.032	278.73	4.672	0	0ZTE2L	Comirnaty
OI9CSG_T0	17.89	550.947	0	0.027	1.8085	7.38	11.849	447.485	27.6935	1.205	326.229	0	9.75	0	2.9315	3.575	4.87	1582.91	19.86	137.38	0.6655	392.536	28.9995	64.305	5.2575	0	OI9CSG	heterologous
JBEZKB_T3	7.515	98.6705	5.03	0.561	1.433	5.68	4.963	82.745	2.4455	1.905	299.274	0.9435	0.615	0	0	2.11	0.46	383.795	0	0	0.455	91.0495	0.3975	48.28	0	0	JBEZKB	Astra Zeneca
ULKZFC_T0	8.225	390.92	6.46	0.12	2.061	6.425	21.977	594.63	5.9435	2.41	397.7	0	1.92	0	0.63	0.05	4.11	1796.12	6.29	220.12	0.6295	402.736	8.3715	59.33	0.2205	0	ULKZFC	Moderna
39H11P_T1	13.13	337.564	71.865	6.496	7.225	30.03	11.7565	442.58	12.064	18.19	224.314	27.1775	5.76	40.465	10.2875	18.92	38.785	450.18	73.14	143.585	11.035	85.5825	8.8995	429.45	8.3445	0	39H11P	Comirnaty
A8SRJO_T1	26.01	141.701	46.29	4.6645	3.589	25.79	9.5425	416.26	11.4275	15.82	232.117	13.1575	6.275	47.255	1.8085	12	28.845	249	39.22	126.515	1.101	38.367	5.3135	326.255	5.735	0	A8SRJO	Astra Zeneca
FKLSVO_T3	2.245	361.586	27.685	0.628	1.372	4	4.7365	175.815	0.695	2.785	154.927	0	1.655	0	0	0	0	911.31	0	206.865	0	148.503	3.562	0	0	0	FKLSVO	Comirnaty
F81VCA_T2	3.48	218.582	38.92	0.4665	1.0405	3.505	14.0755	219.13	3.891	1.595	383.546	0	1.965	0	0	0.06	2.8	1002.29	0	0	0	156.389	10.367	0	0	0	F81VCA	Comirnaty
SO7XOB_T1	1.86	320.719	66.92	1.196	0.873	11.48	17.147	399.53	4.4625	3.935	196.27	0	3.42	6.43	2.6135	3.03	7.94	1069.27	17.165	138.01	2.216	481.167	12.155	135.24	5.859	0	SO7XOB	Comirnaty
G8ZRBI_T2	0.24	321.536	6.93	0.1775	1.619	1.61	14.0755	96.02	2.51	1.02	147.787	0	0.665	0	0	0	1.64	736.685	0	342.28	0	404.54	11.335	0	0.209	0	G8ZRBI	Astra Zeneca
QFE9E8_T0	95.44	206.151	55.53	5.6005	3.8555	26.65	27.4715	811.315	20.597	7.81	585.212	41.932	5.695	37.465	16.031	17.5	36.755	4205.82	82.625	694.895	7.5945	837.094	9.967	310.945	22.497	0	QFE9E8	Comirnaty
EC6DJA_T3	5.36	679.321	40.335	3.1605	2.4115	7.96	6.8575	1120.56	1199.76	1.01	353.29	7.126	7.005	4.345	1.202	11.485	0.335	1727.14	8.97	124.49	2.0985	1424.26	21.0725	182.73	8.4935	42	EC6DJA	Comirnaty
7Z9V9Q_T1	7.33	327.35	21.29	4.5645	1.1405	1.37	16.943	612.63	1.2485	2.505	210.145	0	0.86	9.76	0.442	7.345	5.085	238.385	9.06	159.965	0.5605	151.162	6.196	172.825	2.4815	2	7Z9V9Q	Astra Zeneca
EYIGE1_T2	5.47	313.749	182.405	16.56	9.246	55.765	33.222	1081.51	68.308	35.115	898.281	89.0925	15.545	5.9	1.202	31.215	45.47	1179.57	119.785	218.085	7.4025	438.443	14.9295	450.5	30.8355	33	EYIGE1	Comirnaty
S4VP85_T1	9.12	467.16	23.925	0.685	1.45	34.555	29.415	733.535	22.21	2.59	764.461	21.9985	3.31	4.16	1.202	3.125	2.525	5765.75	1.6	605.385	4.283	234.083	19.4385	49.265	1.5625	1	S4VP85	Comirnaty
2JJ523_T3	26.955	907.744	26.56	1.22	0.924	3.14	4.8675	539.48	456.795	0.83	532.683	6.657	0.93	0	0	3.32	0.46	396.37	0	0	0.313	161.766	22.593	0	0	36	2JJ523	Comirnaty
EMHL0E_T3	0.265	135.788	76.095	4.5435	3.6535	36.345	15.2755	503.63	13.2695	14.995	188.163	10.3695	6.69	0	1.202	13.89	27.92	255.91	58.86	90.99	2.617	66.7565	11.092	282.57	22.0665	12	EMHL0E	Comirnaty
QFE9E8_T1	80.23	173.035	75.49	4.1545	4.592	31.83	23.938	697.215	24.3935	16.93	1120.43	51.0035	7.7	31.48	7.8915	14.635	29.275	1591.38	65.22	336.525	3.534	319.957	5.185	285.98	17.189	18	QFE9E8	Comirnaty
DLEXGH_T2	0.375	541.114	84.15	10.6	4.701	33.65	28.2065	1019.4	10.8455	18.315	233.392	6.1	5.395	2.04	1.202	11.89	13.06	662.33	54.735	87.52	0.146	327.464	31.4635	316.3	14.035	9	DLEXGH	Comirnaty
FKLSVO_T4	0.36	233.728	14.94	0.397	0.3105	0	5.2575	63.6	4.4345	0	146.497	0	0.1	0	0	0	0	465.385	0	181.62	0.014	107.995	2.1875	0	0	39	FKLSVO	Comirnaty
ULKZFC_T1	9.99	375.922	72.645	0.266	2.014	11.48	22.7955	447.97	8.1575	2.05	505.654	0	1.645	5.01	3.324	2.465	5.8	2875.66	0	336.265	3.9265	849.098	16.9195	101.94	4.5485	9	ULKZFC	Moderna
BWW38Q_T3	124.43	1511.52	102.645	7.039	8.9165	30.915	12.9525	4027.29	5277.51	9.785	336.341	44.625	4.11	7.34	1.202	19.035	8.285	1103.28	20.715	298.03	3.666	224.258	50.9175	196.99	6.9725	24	BWW38Q	Comirnaty
OI9CSG_T1	67.645	706.26	10.77	0.027	2.4575	3.535	15.961	187.005	91.4875	4.295	602.018	0	20.82	6.43	4.7335	6.46	5.17	4594.74	32.82	139.79	0.2455	672.085	37.088	125.165	8.096	6	OI9CSG	heterologous
44KQ3O_T2	5.585	142.585	89.405	0.027	1.6175	14.725	15.789	711.48	14.1335	6.39	458.969	18.071	3.74	10.735	12.581	14.065	31.025	8282.24	72.56	263.375	8.0575	1606.18	57.7265	205.065	48.766	34	44KQ3O	Comirnaty
32PHU4_T2	11.965	216.762	40.505	3.565	2.0865	16.18	11.4505	1133.68	15.0235	1.855	331.081	6.1	1.93	0	1.202	9.87	8.995	2713.89	11.85	41.535	6.2115	210.831	15.652	201.59	3.436	8	32PHU4	Comirnaty
I2CR2G_T2	1.745	520.614	42.99	14.291	3.006	8.1	14.693	739.73	14.812	5.86	286.134	79.3595	1.225	0	0	0	13.925	428.055	0	123.505	0.2665	128.732	6.181	159.865	0	13	I2CR2G	Comirnaty
X65WDO_T2	39.325	510.979	11.01	1.1035	4.2435	2.31	15.04	389.305	24.0425	1.705	199.21	0	1.01	3.365	1.202	3.59	5.685	2562.75	10.39	37.025	7.7555	487.686	9.6515	161.98	5.571	3	X65WDO	Comirnaty
JBEZKB_T4	12.465	255.643	8.845	0.171	0.7255	3.42	9.71	104.78	4.713	0.74	581.1	2.1975	0.465	0	0	0	0	609.68	0.15	0	0.4395	123.196	2.3475	0	0	19	JBEZKB	Astra Zeneca
4WTCUA_T2	138.935	387.223	229.265	22.0455	15.3665	125.75	71.3	1762	96.987	64.815	426.334	218.18	34.88	16.7	10.77	20.76	31.25	1399.68	103.08	329.27	6.706	267.558	9.76	331.715	28.5825	21	4WTCUA	Comirnaty
DVI5OS_T3	0	289.72	33.28	1.363	0.917	11.57	6.992	210.12	8.979	5.07	191.337	3.61	3.5	0	1.202	3.175	6.65	1071.98	14.75	154.135	1.056	190.992	9.135	110.58	7.4235	23	DVI5OS	Comirnaty
2CC0BM_T2	1.03	382.825	14.795	0.5055	1.384	8.12	17.9295	336.21	18.282	7.735	265.596	15.793	4.205	0	1.202	0.035	2.67	742.415	5.01	53.445	0	223.785	11.4175	0	5.589	4	2CC0BM	Comirnaty
13N151_T1	7.775	273.195	137.665	8.733	7.1715	28.415	42.572	817.375	45.745	14.61	434.121	97.9405	12.33	26.1	10.845	18.11	33.4	1236	134.46	386.88	14.136	775.088	24.8775	307.88	14.047	33	13N151	Comirnaty
SO7XOB_T2	25.465	515.686	61.255	0.9365	1.1315	3.28	9.421	356.605	23.0245	1.025	293.941	24.814	2.24	12.25	3.8545	4.46	8.005	1667.61	6.29	167.525	3.4345	705.183	15.5485	110.11	3.8595	51	SO7XOB	Comirnaty
X9H3PX_T3	137.58	710.75	101.38	1.411	6.1645	20.81	27.632	5823.95	31.472	14.27	2414.25	15.986	28.365	6.2	1.202	0.445	53.155	7511.72	0.86	157.255	1.9655	2243.54	7.5905	152.155	0	58	X9H3PX	Comirnaty
BWW38Q_T4	2.06	248.476	34.12	2.4585	1.687	9.74	14.8845	376.42	10.32	4.435	244.867	0	1.76	3.38	1.202	8.54	26.165	1417.48	44.06	151.245	7.768	347.421	18.459	258.74	23.5435	35	BWW38Q	Comirnaty
LIK08H_T2	76.61	118.559	23.925	1.7385	1.8485	12.495	29.052	421.75	11.5365	6.7	584.912	21.604	5.61	0	1.202	4.46	4.81	3479.36	18.85	779.12	5.074	378.21	22.322	159.135	18.098	33	LIK08H	Comirnaty
2JJ523_T4	86.625	321.022	31.87	1.3025	0.1015	0	11.186	315.895	1.8335	0.32	145.32	6.83	0.59	0	0	0	0	520.625	0	3.22	0.1565	161.38	5.986	0	0	51	2JJ523	Comirnaty
39H11P_T2	21.395	328.287	96.35	12.617	16.0025	42.84	18.211	664.24	32.115	23.31	324.601	93.914	7.595	60.4	9.795	25.285	45.28	552.26	105.91	180.045	23.146	105.254	11.3685	477.81	6.368	55	39H11P	Comirnaty
A8SRJO_T3	22.57	241.727	50.005	7.533	3.4545	31.835	15.387	516.58	13.383	21.475	424.998	9.3865	9.605	47.675	6.3585	18.645	47.72	291.685	57.155	205.275	8.512	66.0115	14.859	393.285	19.065	77	A8SRJO	Astra Zeneca
F81VCA_T3	0.97	196.75	89.98	0.5345	1.312	1.405	9.4085	281.47	2.112	1.4	105.959	0	1.34	0	0	0	13.34	482.415	3.47	0	0.002	77.3375	11.916	128.825	0	61	F81VCA	Comirnaty
FKLSVO_T5	0.565	227.619	32.29	0.453	0.5415	0.48	6.71	72.315	10.997	0.21	114.162	0	0.38	0	0	0	0	384.78	0	134.735	0	90.319	0.9355	0	0.025	63	FKLSVO	Comirnaty
G8ZRBI_T3	2.93	236.991	3.775	0.31	1.557	0.48	21.537	146.6	1.96	0.32	99.17	0	0.26	0	0	0	0	489.875	0.15	551.74	0	328.837	7.484	0	0	90	G8ZRBI	Astra Zeneca
RSSRJU_T2	0	524.59	0	0.6095	0.8505	5.545	5.381	219.65	5.3535	4.21	119.185	0	2.695	0.185	1.202	0.845	6.97	1188.69	6.365	185.845	2.486	183.339	12.1165	90.545	6.511	44	RSSRJU	Comirnaty
JBEZKB_T5	20.225	188.138	12.24	0.345	1.8085	2.865	7.3715	91.89	5.038	0.285	496.181	13.6555	0.39	0	0	0.06	0	697.46	0	0	0.2515	120	1.485	0	0	103	JBEZKB	Astra Zeneca
0ZTE2L_T4	53.6	8700.63	163.585	54.9875	16.9385	66.745	24.423	4285.82	5423.52	20.885	625.408	133.418	13.24	21.125	1.202	44.505	16.565	1849.77	135.33	236.86	2.5185	568.333	24.092	243.665	2.4935	50	0ZTE2L	Comirnaty
1K9IAN_T3	7.345	270.732	19.425	3.9355	2.106	5.86	12.4855	467.095	21.5845	4.335	112.573	0	1.59	1.525	1.202	1.265	2.67	98.635	1.94	10.09	0	0.8525	1.086	165.74	0	55	1K9IAN	Comirnaty
261EK3_T3	70.36	286.844	32.28	0.789	1.029	3.765	10.5205	1155.47	180.083	1.165	590.106	0	2.42	0	1.202	1.03	0.805	5353.2	0.8	131.425	4.322	555.381	40.4805	0	0	59	261EK3	Comirnaty
339ZEM_T2	6.915	466.279	63.5	21.113	5.9595	27.71	30.9525	1505.34	46.4035	12.56	757.18	77.2675	6.43	7.695	1.202	23.635	28.61	2624.3	46.43	196.375	8.8035	677.916	39.739	527.635	34.061	63	339ZEM	Comirnaty
ARU8T1_T2	0.19	548.251	21.86	0.5395	1.5275	4.51	37.585	330.495	36.523	1.135	54.3445	11.743	31	3.18	1.202	2.29	0	3044.34	0	106.655	2.783	806.299	16.1555	45.535	0	43	ARU8T1	Comirnaty
EMHL0E_T5	8.66	166.063	92.945	6.983	4.744	48.135	33.9105	703.31	42.6005	19.005	247.463	43.1545	9.5	9.17	1.202	11.49	20.81	439.71	46.655	130.5	2.289	104.764	16.18	269.52	18.745	54	EMHL0E	Comirnaty
KUDJHR_T3	2.515	248.685	10.975	1.552	0.5635	2.865	13.067	192.52	0.7155	0.57	159.151	0	0.69	0	0	0	0	211.905	0	35.355	0	106.039	11.191	0	0	46	KUDJHR	Comirnaty
ULKZFC_T2	7.33	357.277	6.08	0	2.0255	3.535	28.4395	431.995	10.2205	4.055	430.077	0	1.115	6.43	1.3775	1.92	19.115	1903.39	6.29	316.805	1.294	465.098	10.9075	0	0.285	52	ULKZFC	Moderna
