# Supplementary material for: Cytokine release syndrome-like serum responses after COVID-19 vaccination are frequent and clinically inapparent under cancer immunotherapy
Source: Nat Cancer. 2022 Jun 17;3(9):1039–51. doi: 10.1038/s43018-022-00398-7 (PMC9499865; doi:10.1038/s43018-022-00398-7)
Supplement: Source Data Fig. 4 — Statistical Source Data. [file 43018_2022_398_MOESM7_ESM.xlsx]

## Sheet: Figure 4 - Panel A
Adverse Event	Vaccinated	Vaccinated_perc	Vacc_95CI_LL	Vacc_95CI_UL	Unvaccinated	Unvaccinated_perc	Unvacc_95CI_LL	Unvacc_95CI_UL
AI-Pneumonitis	2	3.125	0.380718	10.8371	3	11.5385	2.44581	30.154
AI-Colitis	5	7.8125	2.58538	17.2978	5	19.2308	6.55481	39.3506
AI-Hepatitis	6	9.375	3.51873	19.2969	3	11.5385	2.44581	30.154
AI-Hypophysitis	2	3.125	0.380718	10.8371	1	3.84615	0.0973288	19.637
AI-Pancreatitis	0	0	0	5.60091	1	3.84615	0.0973288	19.637
AI-Nephritis	2	3.125	0.380718	10.8371	1	3.84615	0.0973288	19.637
AI-Thrombocytopenia	0	0	0	5.60091	1	3.84615	0.0973288	19.637
AI-Hemolytic_Anemia	1	1.5625	0.0395513	8.40103	0	0	0	13.2275
AI-Thyroiditis	3	4.6875	0.977307	13.0936	0	0	0	13.2275
AI-Miositis-Arthritis	3	4.6875	0.977307	13.0936	1	3.84615	0.0973288	19.637
AI-Radiculitis	1	1.5625	0.0395513	8.40103	0	0	0	13.2275
Anemia	19	29.6875	18.9117	42.4171	5	19.2308	6.55481	39.3506
Neutropenia	1	1.5625	0.0395513	8.40103	0	0	0	13.2275
Febrile Neutropenia	2	3.125	0.380718	10.8371	2	7.69231	0.945539	25.1303
Thrombocytopenia	9	14.0625	6.63741	25.0237	0	0	0	13.2275
Fever	8	12.5	5.55428	23.1526	1	3.84615	0.0973288	19.637
COVID-19_Pneumonia	0	0	0	5.60091	2	7.69231	0.945539	25.1303
CRS	1	1.5625	0.0395513	8.40103	0	0	0	13.2275
Heart_failure	2	3.125	0.380718	23.1526	0	0	0	13.2275
Respiratory_Failure	0	0	0	5.60091	4	15.3846	4.35635	34.8679
Infection_all_types	11	17.1875	8.9049	28.6754	1	3.84615	0.0973288	19.637
Fatigue	18	28.125	17.5966	40.76	5	19.2308	6.55481	39.3506
Nausea	8	12.5	5.55428	23.1526	1	3.84615	0.0973288	19.637
Diarrhea	16	25	15.0156	37.399	10	38.4615	20.226	59.4292
Hepatic_Failure	2	3.125	0.380718	10.8371	1	3.84615	0.0973288	19.637
Cholangiosepsis	1	1.5625	0.0395513	8.40103	0	0	0	13.2275
Acute_Kidney_Injury	0	0	0	5.60091	1	3.84615	0.0973288	19.637
Other_GI	24	37.5			9	34.6154	17.2144	55.6672
Meningitis	1	1.5625	0.0395513	8.40103	0	0	0	13.2275
Cerebral_edema	0	0	0	5.60091	1	3.84615	0.0973288	19.637
Intracranial_Hemmorhage	0	0	0	5.60091	1	3.84615	0.0973288	19.637
other_CNS	1	1.5625	0.0395513	8.40103	3	11.5385	2.44581	30.154
Pain_all_types	11	17.1875	8.9049	28.6754	1	3.84615	0.0973288	19.637
Paresthesia	3	4.6875	0.977307	13.0936	3	11.5385	2.44581	30.154
Other_MS	11	17.1875	8.9049	28.6754	4	15.3846	4.35635	34.8679
Infusion_related_reaction	0	0	0	5.60091	2	7.69231	0.945539	25.1303
Pruritus	6	9.375	3.51873	19.2969	0	0	0	13.2275
Rash_maculo-papular	4	6.25	1.729	15.2363	1	3.84615	0.0973288	19.637
Other_Derm	10	15.625	7.75573	26.8634	2	7.69231	0.945539	25.1303
Other	8	12.5	5.55428	23.1526	3	11.5385	2.44581	30.154
Creatinine_increase	11	17.1875	8.9049	28.6754	3	11.5385	2.44581	30.154
Bilirubin_increase	16	25	15.0156	37.399	0	0	0	13.2275
Other_lab	14	21.875	12.5068	33.9696	5	19.2308	6.55481	39.3506
None	2	3.125	0.380718	10.8371	0	0	0	13.2275

## Sheet: Figure 4 - Panel B
Adverse Event	Vaccinated	Vaccinated_percentage	Vacc_95CI_LL	Vacc_95CI_UL	Unvaccinated	Unvaccinated_percentage	Unvacc_95CI_LL	Unvacc_95CI_UL
AI-Pneumonitis	2	3.125	0.380718	10.8371	3	11.5385	2.44581	30.154
AI-Colitis	5	7.8125	2.58538	17.2978	5	19.2308	6.55481	39.3506
AI-Hepatitis	6	9.375	3.51873	19.2969	3	11.5385	2.44581	30.154
AI-Hypophysitis	2	3.125	0.380718	10.8371	1	3.84615	0.0973288	19.637
AI-Pancreatitis	0	0	0	5.60091	1	3.84615	0.0973288	19.637
AI-Nephritis	2	3.125	0.380718	10.8371	1	3.84615	0.0973288	19.637
AI-Thrombocytopenia	0	0	0	5.60091	1	3.84615	0.0973288	19.637
AI_Hemolytic_Anemia	1	1.5625	0.0395513	8.40103	0	0	0	13.2275
Anemia	2	3.125	0.380718	10.8371	1	3.84615	0.0973288	19.637
Thrombocytopenia	1	1.5625	0.0395513	8.40103	0	0	0	13.2275
Febrile neutropenia	2	3.125	0.380718	10.8371	2	7.69231	0.945539	25.1303
COVID-19_Pneumonia	0	0	0	5.60091	2	7.69231	0.945539	25.1303
Heart_failure	2	3.125	0.380718	10.8371	0	0	0	13.2275
Respiratory_Failure	0	0	0	5.60091	4	15.3846	4.35635	34.8679
Pneumonia	1	1.5625	0.0395513	8.40103	0	0	0	13.2275
Dyspnea	0	0	0	5.60091	1	3.84615	0.0973288	19.637
Sepsis	1	1.5625	0.0395513	8.40103	0	0	0	13.2275
Thromboemoblic_event	1	1.5625	0.0395513	8.40103	0	0	0	13.2275
Fatigue	6	9.375	3.51873	19.2969	1	3.84615	0.0973288	19.637
Nausea	1	1.5625	0.0395513	8.40103	0	0	0	13.2275
Diarrhea	8	12.5	5.55428	23.1526	3	11.5385	2.44581	30.154
Constipation	1	1.5625	0.0395513	8.40103	1	3.84615	0.0973288	19.637
Ileus	1	1.5625	0.0395513	8.40103	0	0	0	13.2275
Hepatic_Failure	2	3.125	0.380718	10.8371	1	3.84615	0.0973288	19.637
Cholangiosepsis	1	1.5625	0.0395513	8.40103	0	0	0	13.2275
Acute_Kidney_Injury	0	0	0	5.60091	1	3.84615	0.0973288	19.637
Upper_GI_Bleed	1	1.5625	0.0395513	8.40103	0	0	0	13.2275
Meningitis	1	1.5625	0.0395513	8.40103	0	0	0	13.2275
Intracranial_Hemmorhage	0	0	0	5.60091	1	3.84615	0.0973288	19.637
Cerebral_edema	0	0	0	5.60091	1	3.84615	0.0973288	19.637
Delirium	0	0	0	5.60091	1	3.84615	0.0973288	19.637
Insomnia	0	0	0	5.60091	1	3.84615	0.0973288	19.637
Tooth_infection	2	3.125	0.380718	10.8371	0	0	0	13.2275
Radiation_dermatitis	0	0	0	5.60091	1	3.84615	0.0973288	19.637
Rash_maculo-papular	1	1.5625	0.0395513	8.40103	0	0	0	13.2275
Infusion_related_reaction	0	0	0	5.60091	1	3.84615	0.0973288	19.637
Hyponatremia	1	1.5625	0.0395513	8.40103	1	3.84615	0.0973288	19.637
Creatinine_increase	1	1.5625	0.0395513	8.40103	1	3.84615	0.0973288	19.637
Bilirubin increase	1	1.5625	0.0395513	8.40103	0	0	0	13.2275
Alkaline_phosphatase_increase	1	1.5625	0.0395513	8.40103	0	0	0	13.2275
Alanine_transaminase_increase	0	0	0	5.60091	1	3.84615	0.0973288	19.637
Asparatate_transaminase_increase	2	3.125	0.380718	10.8371	0	0	0	13.2275

## Sheet: Figure 4  - Panel C
	non-realted	irAE
unvaccinated	8	2
vaccinated	11	8

## Sheet: Figure 4 - Panel D Kaplan Meier
Follow up Duration	Vaccinated	Unvaccinated
574	0
437	0
507	0
470	0
463	0
451	0
414	0
399	0
386	0
386	1
382	0
382	0
366	0
359	0
359	0
353	0
343	0
284	0
344	0
316	0
301	0
297	0
298	0
290	0
287	0
184	1
283	0
282	0
266	0
267	0
259	0
260	0
255	0
247	0
253	0
212	0
239	0
232	0
227	0
228	0
204	0
221	0
210	0
210	0
204	0
206	0
205	0
203	0
204	0
204	0
200	0
197	0
196	0
196	0
85	1
191	0
44	1
177	0
62	1
172	0
127	0
155	0
154	0
134	0
404		1
441		0
431		0
409		0
325		1
371		0
295		0
364		0
352		0
301		0
85		0
266		1
230		1
103		1
207		0
61		1
200		0
198		0
123		0
197		0
198		0
127		0
30		1
30		1
85		0
72		1

## Sheet: Figure 4 - Panel D color-bar 1s
days_follow-up	unvaccinated
1	0.90625
2	0.890625
3	0.890625
4	0.875
5	0.875
6	0.875
7	0.859375
8	0.859375
9	0.859375
10	0.84375
11	0.84375
12	0.828125
13	0.8125
14	0.8125
15	0.8125
16	0.8125
17	0.796875
18	0.796875
19	0.796875
20	0.796875
21	0.78125
22	0.75
23	0.734375
24	0.734375
25	0.734375
26	0.734375
27	0.734375
28	0.734375
29	0.734375
30	0.734375
31	0.734375
32	0.734375
33	0.734375
34	0.734375
35	0.734375
36	0.734375
37	0.734375
38	0.71875
39	0.703125
40	0.6875
41	0.6875
42	0.671875
43	0.671875
44	0.65625
45	0.640625
46	0.640625
47	0.640625
48	0.640625
49	0.640625
50	0.640625
51	0.640625
52	0.640625
53	0.625
54	0.625
55	0.59375
56	0.59375
57	0.59375
58	0.59375
59	0.59375
60	0.59375
61	0.59375
62	0.578125
63	0.578125
64	0.578125
65	0.578125
66	0.578125
67	0.578125
68	0.578125
69	0.5625
70	0.5625
71	0.5625
72	0.5625
73	0.5625
74	0.5625
75	0.5625
76	0.5625
77	0.5625
78	0.546875
79	0.546875
80	0.546875
81	0.546875
82	0.546875
83	0.546875
84	0.546875
85	0.546875
86	0.546875
87	0.546875
88	0.546875
89	0.546875
90	0.546875
91	0.53125
92	0.5
93	0.5
94	0.5
95	0.5
96	0.484375
97	0.46875
98	0.46875
99	0.46875
100	0.46875
101	0.46875
102	0.46875
103	0.46875
104	0.46875
105	0.46875
106	0.453125
107	0.453125
108	0.453125
109	0.4375
110	0.4375
111	0.4375
112	0.4375
113	0.421875
114	0.421875
115	0.421875
116	0.421875
117	0.421875
118	0.421875
119	0.421875
120	0.421875
121	0.421875
122	0.421875
123	0.421875
124	0.421875
125	0.421875
126	0.421875
127	0.421875
128	0.421875
129	0.421875
130	0.40625
131	0.40625
132	0.40625
133	0.40625
134	0.40625
135	0.40625
136	0.390625
137	0.390625
138	0.390625
139	0.375
140	0.375
141	0.359375
142	0.359375
143	0.359375
144	0.359375
145	0.359375
146	0.359375
147	0.359375
148	0.34375
149	0.34375
150	0.34375
151	0.34375
152	0.34375
153	0.34375
154	0.328125
155	0.328125
156	0.328125
157	0.328125
158	0.328125
159	0.328125
160	0.328125
161	0.3125
162	0.3125
163	0.296875
164	0.28125
165	0.28125
166	0.28125
167	0.28125
168	0.28125
169	0.265625
170	0.265625
171	0.265625
172	0.265625
173	0.265625
174	0.265625
175	0.25
176	0.25
177	0.25
178	0.25
179	0.25
180	0.25
181	0.25
182	0.25
183	0.25
184	0.234375
185	0.234375
186	0.234375
187	0.21875
188	0.21875
189	0.203125
190	0.203125
191	0.203125
192	0.203125
193	0.203125
194	0.203125
195	0.203125
196	0.203125
197	0.203125
198	0.203125
199	0.203125
200	0.203125
201	0.203125
202	0.203125
203	0.203125
204	0.203125
205	0.1875
206	0.1875
207	0.1875
208	0.1875
209	0.1875
210	0.171875
211	0.171875
212	0.15625
213	0.140625
214	0.140625
215	0.140625
216	0.140625
217	0.140625
218	0.140625
219	0.140625
220	0.140625
221	0.140625
222	0.140625
223	0.140625
224	0.109375
225	0.109375
226	0.109375
227	0.109375
228	0.109375
229	0.109375
230	0.109375
231	0.109375
232	0.109375
233	0.109375
234	0.109375
235	0.109375
236	0.109375
237	0.109375
238	0.109375
239	0.109375
240	0.109375
241	0.109375
242	0.109375
243	0.109375
244	0.109375
245	0.109375
246	0.109375
247	0.109375
248	0.109375
249	0.09375
250	0.09375
251	0.09375
252	0.09375
253	0.09375
254	0.09375
255	0.09375
256	0.09375
257	0.078125
258	0.078125
259	0.078125
260	0.078125
261	0.078125
262	0.078125
263	0.078125
264	0.078125
265	0.078125
266	0.078125
267	0.078125
268	0.078125
269	0.078125
270	0.078125
271	0.078125
272	0.078125
273	0.078125
274	0.078125
275	0.078125
276	0.078125
277	0.078125
278	0.078125
279	0.078125
280	0.078125
281	0.078125
282	0.078125
283	0.078125
284	0.078125
285	0.078125
286	0.078125
287	0.078125
288	0.078125
289	0.078125
290	0.078125
291	0.078125
292	0.078125
293	0.078125
294	0.078125
295	0.078125
296	0.078125
297	0.078125
298	0.078125
299	0.078125
300	0.078125
301	0.078125
302	0.078125
303	0.078125
304	0.078125
305	0.078125
306	0.078125
307	0.078125
308	0.078125
309	0.078125
310	0.078125
311	0.078125
312	0.078125
313	0.0625
314	0.0625
315	0.0625
316	0.046875
317	0.046875
318	0.046875
319	0.046875
320	0.046875
321	0.046875
322	0.046875
323	0.046875
324	0.046875
325	0.046875
326	0.046875
327	0.046875
328	0.046875
329	0.046875
330	0.046875
331	0.046875
332	0.046875
333	0.046875
334	0.046875
335	0.046875
336	0.046875
337	0.046875
338	0.046875
339	0.046875
340	0.046875
341	0.046875
342	0.046875
343	0.046875
344	0.046875
345	0.046875
346	0.046875
347	0.046875
348	0.046875
349	0.046875
350	0.046875
351	0.046875
352	0.046875
353	0.046875
354	0.046875
355	0.046875
356	0.046875
357	0.046875
358	0.046875
359	0.046875
360	0.046875
361	0.046875
362	0.046875
363	0.046875
364	0.046875
365	0.046875
366	0.046875
367	0.046875
368	0.03125
369	0.03125
370	0.03125
371	0.03125
372	0.03125
373	0.03125
374	0.03125
375	0.03125
376	0.03125
377	0.03125
378	0.03125
379	0.03125
380	0.03125
381	0.03125
382	0.03125
383	0.03125
384	0.03125
385	0.03125
386	0.03125
387	0.03125
388	0.03125
389	0.03125
390	0.03125
391	0.03125
392	0.03125
393	0.03125
394	0.03125
395	0.03125
396	0.03125
397	0.03125
398	0.03125
399	0.03125
400	0.03125
401	0.03125
402	0.03125
403	0.03125
404	0.03125
405	0.03125
406	0.015625
407	0.015625
408	0.015625
409	0.015625
410	0.015625
411	0.015625
412	0.015625
413	0.015625
414	0.015625
415	0.015625
416	0.015625
417	0.015625
418	0.015625
419	0.015625
420	0.015625
421	0.015625
422	0.015625
423	0.015625
424	0.015625
425	0.015625
426	0.015625
427	0.015625
428	0.015625
429	0.015625
430	0.015625
431	0.015625
432	0.015625
433	0.015625
434	0.015625
435	0.015625
436	0.015625
437	0.015625
438	0.015625
439	0.015625
440	0.015625
441	0.015625
442	0.015625
443	0.015625
444	0.015625
445	0.015625
446	0.015625
447	0.015625
448	0.015625
449	0.015625
450	0.015625
451	0.015625
452	0.015625
453	0.015625
454	0.015625
455	0.015625
456	0.015625
457	0.015625
458	0.015625
459	0.015625
460	0.015625
461	0.015625
462	0.015625
463	0.015625
464	0.015625
465	0.015625
466	0.015625
467	0.015625
468	0.015625
469	0.015625
470	0.015625
471	0.015625
472	0.015625
473	0.015625
474	0.015625
475	0.015625
476	0.015625
477	0.015625
478	0.015625
479	0.015625
480	0.015625
481	0.015625
482	0.015625
483	0.015625
484	0.015625
485	0.015625
486	0.015625
487	0.015625
488	0.015625
489	0.015625
490	0.015625
491	0.015625
492	0.015625
493	0.015625
494	0.015625
495	0.015625
496	0.015625
497	0.015625
498	0.015625
499	0.015625
500	0.015625
501	0.015625
502	0.015625
503	0.015625
504	0.015625
505	0.015625
506	0.015625
507	0.015625
508	0.015625
509	0.015625
510	0.015625
511	0.015625
512	0.015625
513	0.015625
514	0.015625
515	0.015625
516	0.015625
517	0.015625
518	0.015625
519	0.015625
520	0.015625
521	0.015625
522	0.015625
523	0.015625
524	0.015625
525	0.015625
526	0.015625
527	0.015625
528	0.015625
529	0.015625
530	0.015625
531	0.015625
532	0.015625
533	0.015625
534	0.015625
535	0.015625
536	0.015625
537	0.015625
538	0.015625
539	0.015625
540	0.015625
541	0.015625
542	0.015625
543	0.015625
544	0.015625
545	0.015625
546	0.015625
547	0.015625
548	0.015625
549	0.015625
550	0.015625
551	0.015625
552	0.015625
553	0.015625
554	0.015625
555	0.015625
556	0.015625
557	0.015625
558	0.015625
559	0.015625
560	0.015625
561	0.015625
562	0.015625
563	0.015625
564	0.015625
565	0.015625
566	0.015625
567	0.015625
568	0.015625
569	0.015625
570	0.015625
571	0.015625
572	0.015625
573	0.015625
574	0.015625
575	0.015625
576	0.015625
577	0.015625
578	0.015625
579	0.015625
580	0.015625
581	0.015625
582	0.015625
583	0.015625
584	0.015625
585	0.015625
586	0.015625
587	0.015625
588	0.015625
589	0.015625
590	0.015625
591	0.015625
592	0.015625
593	0.015625
594	0.015625
595	0.015625
596	0.015625
597	0.015625
598	0.015625
599	0.015625

## Sheet: Figure 4 - Panel D color bar 2n
days_follow-up	unvaccinated
1	1
2	1
3	1
4	1
5	1
6	1
7	1
8	1
9	1
10	1
11	1
12	1
13	1
14	1
15	1
16	1
17	1
18	1
19	1
20	0.983333
21	0.983333
22	0.983333
23	0.983333
24	0.983333
25	0.983333
26	0.983333
27	0.966667
28	0.966667
29	0.966667
30	0.95
31	0.933333
32	0.933333
33	0.933333
34	0.933333
35	0.916667
36	0.916667
37	0.916667
38	0.9
39	0.9
40	0.9
41	0.9
42	0.9
43	0.883333
44	0.883333
45	0.883333
46	0.883333
47	0.883333
48	0.883333
49	0.883333
50	0.866667
51	0.866667
52	0.85
53	0.85
54	0.833333
55	0.816667
56	0.816667
57	0.8
58	0.8
59	0.8
60	0.783333
61	0.783333
62	0.783333
63	0.783333
64	0.766667
65	0.75
66	0.75
67	0.75
68	0.75
69	0.75
70	0.75
71	0.75
72	0.733333
73	0.716667
74	0.716667
75	0.716667
76	0.716667
77	0.716667
78	0.7
79	0.7
80	0.7
81	0.7
82	0.683333
83	0.683333
84	0.683333
85	0.683333
86	0.683333
87	0.683333
88	0.683333
89	0.65
90	0.633333
91	0.633333
92	0.633333
93	0.633333
94	0.633333
95	0.616667
96	0.6
97	0.6
98	0.6
99	0.6
100	0.6
101	0.6
102	0.6
103	0.6
104	0.6
105	0.6
106	0.6
107	0.6
108	0.6
109	0.6
110	0.6
111	0.583333
112	0.583333
113	0.583333
114	0.583333
115	0.583333
116	0.566667
117	0.566667
118	0.566667
119	0.566667
120	0.55
121	0.55
122	0.55
123	0.55
124	0.55
125	0.55
126	0.533333
127	0.516667
128	0.516667
129	0.516667
130	0.516667
131	0.5
132	0.5
133	0.5
134	0.483333
135	0.483333
136	0.483333
137	0.483333
138	0.466667
139	0.466667
140	0.466667
141	0.466667
142	0.45
143	0.45
144	0.45
145	0.45
146	0.45
147	0.45
148	0.45
149	0.45
150	0.45
151	0.433333
152	0.433333
153	0.433333
154	0.433333
155	0.433333
156	0.433333
157	0.433333
158	0.433333
159	0.433333
160	0.433333
161	0.433333
162	0.433333
163	0.433333
164	0.433333
165	0.416667
166	0.416667
167	0.416667
168	0.416667
169	0.4
170	0.4
171	0.4
172	0.4
173	0.4
174	0.4
175	0.4
176	0.383333
177	0.383333
178	0.383333
179	0.383333
180	0.366667
181	0.366667
182	0.366667
183	0.366667
184	0.35
185	0.35
186	0.35
187	0.333333
188	0.333333
189	0.333333
190	0.333333
191	0.333333
192	0.333333
193	0.333333
194	0.333333
195	0.333333
196	0.333333
197	0.333333
198	0.333333
199	0.333333
200	0.333333
201	0.333333
202	0.316667
203	0.316667
204	0.316667
205	0.316667
206	0.3
207	0.3
208	0.3
209	0.3
210	0.3
211	0.3
212	0.3
213	0.3
214	0.3
215	0.3
216	0.3
217	0.283333
218	0.283333
219	0.283333
220	0.266667
221	0.266667
222	0.25
223	0.25
224	0.25
225	0.233333
226	0.233333
227	0.233333
228	0.233333
229	0.233333
230	0.233333
231	0.233333
232	0.233333
233	0.233333
234	0.233333
235	0.233333
236	0.233333
237	0.233333
238	0.2
239	0.183333
240	0.183333
241	0.183333
242	0.183333
243	0.166667
244	0.166667
245	0.166667
246	0.166667
247	0.166667
248	0.15
249	0.133333
250	0.133333
251	0.133333
252	0.133333
253	0.133333
254	0.133333
255	0.133333
256	0.133333
257	0.133333
258	0.133333
259	0.133333
260	0.133333
261	0.133333
262	0.133333
263	0.133333
264	0.133333
265	0.133333
266	0.133333
267	0.133333
268	0.133333
269	0.133333
270	0.133333
271	0.133333
272	0.133333
273	0.133333
274	0.133333
275	0.133333
276	0.133333
277	0.133333
278	0.133333
279	0.116667
280	0.116667
281	0.116667
282	0.116667
283	0.116667
284	0.116667
285	0.116667
286	0.116667
287	0.116667
288	0.116667
289	0.116667
290	0.116667
291	0.116667
292	0.116667
293	0.116667
294	0.0833333
295	0.0833333
296	0.0833333
297	0.0833333
298	0.0833333
299	0.0833333
300	0.0833333
301	0.0833333
302	0.0833333
303	0.0833333
304	0.0833333
305	0.0833333
306	0.0833333
307	0.0833333
308	0.0833333
309	0.0833333
310	0.0833333
311	0.0833333
312	0.0833333
313	0.0833333
314	0.0833333
315	0.0833333
316	0.0833333
317	0.0833333
318	0.0833333
319	0.0833333
320	0.0833333
321	0.0833333
322	0.0833333
323	0.0833333
324	0.0833333
325	0.0833333
326	0.0833333
327	0.0833333
328	0.0833333
329	0.0833333
330	0.0833333
331	0.0833333
332	0.0833333
333	0.0833333
334	0.0666667
335	0.0666667
336	0.0666667
337	0.0666667
338	0.0666667
339	0.0666667
340	0.0666667
341	0.0666667
342	0.0666667
343	0.0666667
344	0.0666667
345	0.0666667
346	0.0666667
347	0.0666667
348	0.0666667
349	0.0666667
350	0.0666667
351	0.0666667
352	0.0666667
353	0.0666667
354	0.0666667
355	0.0666667
356	0.0666667
357	0.0666667
358	0.05
359	0.05
360	0.05
361	0.05
362	0.05
363	0.05
364	0.05
365	0.05
366	0.05
367	0.05
368	0.05
369	0.05
370	0.05
371	0.05
372	0.05
373	0.05
374	0.05
375	0.05
376	0.05
377	0.05
378	0.05
379	0.05
380	0.05
381	0.05
382	0.05
383	0.05
384	0.05
385	0.05
386	0.05
387	0.05
388	0.05
389	0.05
390	0.05
391	0.05
392	0.0333333
393	0.0333333
394	0.0333333
395	0.0333333
396	0.0333333
397	0.0333333
398	0.0333333
399	0.0333333
400	0.0333333
401	0.0333333
402	0.0333333
403	0.0333333
404	0.0333333
405	0.0333333
406	0.0333333
407	0.0333333
408	0.0333333
409	0.0333333
410	0.0333333
411	0.0333333
412	0.0333333
413	0.0333333
414	0.0333333
415	0.0333333
416	0.0333333
417	0.0333333
418	0.0333333
419	0.0333333
420	0.0333333
421	0.0333333
422	0.0333333
423	0.0333333
424	0.0333333
425	0.0333333
426	0.0333333
427	0.0333333
428	0.0333333
429	0.0333333
430	0.0333333
431	0.0333333
432	0.0333333
433	0.0333333
434	0.0333333
435	0.0333333
436	0.0333333
437	0.0333333
438	0.0333333
439	0.0333333
440	0.0333333
441	0.0333333
442	0.0333333
443	0.0333333
444	0.0333333
445	0.0333333
446	0.0333333
447	0.0333333
448	0.0333333
449	0.0333333
450	0.0333333
451	0.0333333
452	0.0333333
453	0.0333333
454	0.0333333
455	0.0333333
456	0.0333333
457	0.0333333
458	0.0333333
459	0.0333333
460	0.0333333
461	0.0333333
462	0.0333333
463	0.0333333
464	0.0333333
465	0.0333333
466	0.0333333
467	0.0333333
468	0.0333333
469	0.0333333
470	0.0333333
471	0.0333333
472	0.0333333
473	0.0333333
474	0.0333333
475	0.0333333
476	0.0333333
477	0.0333333
478	0.0333333
479	0.0333333
480	0.0333333
481	0.0333333
482	0.0333333
483	0.0333333
484	0.0333333
485	0.0333333
486	0.0333333
487	0.0333333
488	0.0333333
489	0.0333333
490	0.0166667
491	0.0166667
492	0.0166667
493	0.0166667
494	0.0166667
495	0.0166667
496	0.0166667
497	0.0166667
498	0.0166667
499	0.0166667
500	0.0166667
501	0.0166667
502	0.0166667
503	0.0166667
504	0.0166667
505	0.0166667
506	0.0166667
507	0.0166667
508	0.0166667
509	0.0166667
510	0.0166667
511	0.0166667
512	0.0166667
513	0.0166667
514	0.0166667
515	0.0166667
516	0.0166667
517	0.0166667
518	0.0166667
519	0.0166667
520	0.0166667
521	0.0166667
522	0.0166667
523	0.0166667
524	0.0166667
525	0.0166667
526	0.0166667
527	0.0166667
528	0.0166667
529	0.0166667
530	0.0166667
531	0.0166667
532	0.0166667
533	0.0166667
534	0.0166667
535	0.0166667
536	0.0166667
537	0.0166667
538	0.0166667
539	0.0166667
540	0.0166667
541	0.0166667
542	0.0166667
543	0.0166667
544	0.0166667
545	0.0166667
546	0.0166667
547	0.0166667
548	0.0166667
549	0.0166667
550	0.0166667
551	0.0166667
552	0.0166667
553	0.0166667
554	0.0166667
555	0.0166667
556	0.0166667
557	0.0166667
558	0.0166667
559	0.0166667
560	0.0166667
561	0.0166667
562	0.0166667
563	0.0166667
564	0.0166667
565	0.0166667
566	0.0166667
567	0.0166667
568	0.0166667
569	0.0166667
570	0.0166667
571	0.0166667
572	0.0166667
573	0.0166667
574	0.0166667
575	0.0166667
576	0.0166667
577	0.0166667
578	0.0166667
579	0.0166667
580	0.0166667
581	0.0166667
582	0.0166667
583	0.0166667
584	0.0166667
585	0.0166667
586	0.0166667
587	0.0166667
588	0.0166667
589	0.0166667
590	0.0166667
591	0.0166667
592	0.0166667
593	0.0166667
594	0.0166667
595	0.0166667
596	0.0166667
597	0.0166667
598	0.0166667
599	0.0166667

## Sheet: Figure 4 - Panel E
Patient_ID	Sex	Age_at_inclusion	ECOG	private_insurance	Tumor_type	Stage	Therapy_type	Therapy_Line	vaccinated	follow_up_from_ICT_days	Survival_01.10.21
A8SRJO	0	59	1	0	1	1	1	0	1	366	0
L9YLRD	0	68	1	1	0	0	1	0	1	301	0
74WACU	1	61	1	0	0	1	1	0	1	197	0
SSW9Q1	1	68	1	0	0	1	1	1	1	177	0
7Z9V9Q	0	76	1	0	0	1	1	1	1	62	1
JBEZKB	0	75	1	0	0	0	0	0	1	399	0
FWO178	1	79	1	0	0	1	0	1	1	85	1
3R4SN5	0	78	1	1	0	0	0	0	1	127	0
G8ZRBI	0	60	1	0	0	0	0	0	1	359	0
KWO5UQ	0	60	1	0	1	0	0	1	1	210	0
EK6BCT	0	75	1	0	0	1	0	0	1	574	0
I2CR2G	1	58	1	0	1	1	0	1	1	382	0
9T7S7J	0	45	1	0	1	1	0	0	1	284	0
25D2CD	1	50	1	0	1	1	0	1	1	287	0
32PHU4	0	73	1	0	0	0	0	1	1	266	0
LIK08H	0	81	1	0	1	1	0	1	1	253	0
EYIGE1	1	42	1	0	1	1	0	1	1	228	0
DEW6IM	0	64	1	0	0	0	0	1	1	212	0
13N151	0	70	0	1	1	0	0	1	1	196	0
SVXZIG	1	68	1	0	1	0	0	0	1	196	0
F81VCA	1	45	1	1	0	0	0	1	1	382	0
X9H3PX	0	65	1	0	0	1	0	0	1	344	0
261EK3	0	68	1	0	0	1	0	1	1	184	1
EMHL0E	1	55	0	0	0	1	0	1	1	290	0
EC6DJA	0	64	1	0	0	1	0	1	1	282	0
BWW38Q	0	72	1	0	0	1	0	0	1	259	0
QFE9E8	1	82	1	0	1	1	0	0	1	204	0
VMQLNV	1	50	1	0	0	0	1	0	1	437	0
FKLSVO	0	68	0	1	0	1	1	0	1	463	0
9W8OQ3	0	79	1	0	0	0	1	0	1	451	0
KUDJHR	0	57	1	0	0	1	1	1	1	386	0
39H11P	0	64	1	0	1	0	1	0	1	359	0
GKLHFP	0	65	1	0	1	1	1	0	1	298	0
2CC0BM	0	62	1	0	1	1	1	1	1	297	0
DLEXGH	0	62	1	0	0	0	1	0	1	260	0
339ZEM	1	62	0	0	0	0	1	0	1	255	0
YJYW3T	0	73	0	0	0	1	1	0	1	247	0
DVI5OS	1	67	1	0	0	0	1	1	1	239	0
44KQ3O	1	80	1	0	1	1	1	0	1	221	0
W1CYGF	1	69	1	0	0	0	1	1	1	210	0
4EQFBC	0	81	1	1	0	1	1	0	1	204	0
S4VP85	1	62	0	0	0	1	1	0	1	204	0
4WTCUA	0	41	1	0	0	0	1	1	1	204	0
IOQ3FO	0	68	1	0	0	1	1	1	1	200	0
KKT25Y	1	77	0	0	0	0	1	0	1	172	0
19U0MP	0	65	1	0	0	1	1	0	1	134	0
NQ46IB	0	55	1	0	0	1	0	0	1	470	0
E61BKL	0	80	1	1	0	0	0	0	1	414	0
2JJ523	0	60	1	0	0	0	0	1	1	353	0
1K9IAN	1	56	1	0	0	0	0	0	1	283	0
X65WDO	0	70	1	1	0	0	0	1	1	267	0
J79PAG	0	70	1	0	0	1	0	0	1	154	0
IZO4HU	1	30	0	0	0	0	0	0	1	507	0
J7CXX9	1	49	0	0	0	0	0	0	1	316	0
RSSRJU	0	55	1	0	0	0	0	0	1	227	0
SO7XOB	0	56	1	0	0	1	0	0	1	191	0
0ZTE2L	0	56	1	0	0	1	0	0	1	343	0
ARU8T1	0	60	1	0	0	1	0	0	1	232	0
QLWN64	0	52	0	0	0	0	0	0	1	205	0
RIRRZD	0	61	1	0	0	0	0	1	1	155	0
QH6V9I	0	67	1	0	0	1	0	0	1	206	0
ULKZFC	0	77	0	1	0	1	0	0	1	203	0
OI9CSG	0	80	1	0	1	0	0	1	1	44	1
W0D7T8	0	54	1	0	0	0	0	1	1	386	1
6MLHCE	0	53	0	0	0	0	0	1	0	198	0
D9SB9D	0	66	1	0	1	1	0	0	0	431	0
7O6TMW	0	40	1	0	1	0	0	0	0	409	0
H42U5T	1	53	1	0	1	0	0	0	0	295	0
2FH9M5	0	71	0	1	0	1	0	1	0	85	0
Y0MJKV	0	68	1	0	1	0	0	0	0	207	0
V8LVB1	0	67	1	1	1	0	0	1	0	325	1
RWCFP8	0	55	1	0	0	0	1	0	0	72	1
VNW7NT	0	68	1	0	0	0	1	1	0	30	1
LH6ZAL	1	64	1	0	0	1	1	1	0	441	0
ROAJMS	1	66	1	0	0	0	1	0	0	103	1
XL3D1Y	0	70	1	1	0	0	1	1	0	352	0
DF2YRV	0	68	1	0	1	0	1	1	0	61	1
9J5YFK	0	53	1	0	0	0	1	0	0	198	0
J2Z8MC	1	60	0	0	0	0	1	0	0	197	0
6XW7QX	1	63	1	0	0	0	1	1	0	123	0
MXSP3T	1	50	1	0	0	1	1	0	0	404	1
L5ZXEF	0	66	1	0	0	0	1	0	0	85	0
2TSZNX	0	76	0	0	0	1	0	1	0	301	0
X06IIV	0	68	1	1	0	0	0	1	0	266	1
7F3S4X	1	60	1	0	0	1	0	0	0	30	1
C1ABPH	0	69	1	0	0	0	0	1	0	371	0
2DP8J8	0	58	0	0	0	0	0	0	0	230	1
KQQNSB	0	60	0	0	0	0	0	0	0	364	0
E4MQ91	0	61	0	0	0	1	0	0	0	200	0
36O7LQ	0	69	1	0	0	0	0	0	0	127	0
