# Supplementary material for: Cytokine release syndrome-like serum responses after COVID-19 vaccination are frequent and clinically inapparent under cancer immunotherapy
Source: Nat Cancer. 2022 Jun 17;3(9):1039–51. doi: 10.1038/s43018-022-00398-7 (PMC9499865; doi:10.1038/s43018-022-00398-7)
Supplement: Source Data Extended Data Fig. 2 — Statistical Source Data. [file 43018_2022_398_MOESM8_ESM.xlsx]

## Sheet: Figure ED2
sample_id	IL-6	CCL2	CSF3	IFN-a2	IL-2	IFN-g	IL-7	sIL-1RA	CXCL8	TNF-a	CXCL10	CCL3	IL-10	IL-13	CSF2	IL-1b	IL-5	sIL-2RA	IL-4	VEGF	IL-17a	IL-18	CCL4	IL-15	IL-12p70	timepoint	patient_id	vaccine_type
2JJ523_T2	1.8679	8.93607	4.15462	1.31499	0.396159	0.933573	2.69064	7.72972	3.25399	0.948601	8.32081	2.8846	0.87578	0	0	0	1.40054	8.21767	0	2.07724	0	7.07107	3.61648	0	0	0	2JJ523	Comirnaty
261EK3_T2	4.1981	8.86575	1.92029	2.12482	1.36233	2.75382	3.55912	9.08295	6.87952	1.52607	9.33689	0	1.69377	0	1.13881	1.48285	2.08746	12.3462	2.30159	6.73457	0.41792	8.693	5.02246	7.05745	0	0	261EK3	Comirnaty
4WTCUA_T1	5.84962	7.43642	7.458	3.99508	3.73064	6.87983	5.37646	10.3222	5.78354	5.73254	8.39708	7.18955	4.76924	4.62965	6.12378	6.62651	7.52184	11.0655	8.42158	8.50631	5.23293	8.60221	4.59586	9.66456	7.27037	0	4WTCUA	Comirnaty
2CC0BM_T1	1.50589	8.7198	4.58376	0.549916	1.19849	2.67582	3.19472	8.14987	3.38426	2.56316	8.13447	0	1.93923	0	1.13881	0.823749	1.41684	9.89921	2.73985	5.96924	0	8.15	3.85434	0	2.42358	0	2CC0BM	Comirnaty
32PHU4_T1	3.06178	7.78975	5.65249	2.14176	1.54868	4.44692	3.67384	9.99238	3.91772	1.37573	10.0922	0	1.93923	2.94486	1.13881	3.96947	2.76765	12.0948	2.30159	5.93758	2.99186	8.30657	4.41163	7.91241	2.49185	0	32PHU4	Comirnaty
339ZEM_T1	3.02148	8.48998	7.00405	4.06324	3.4019	5.93522	4.84066	10.3157	5.5189	4.89045	8.64286	6.60992	3.78607	3.35332	1.13881	4.74443	5.36842	9.32316	6.06458	7.00865	3.08049	7.11154	3.83815	8.72136	4.71631	0	339ZEM	Comirnaty
ARU8T1_T1	4.11187	9.86062	4.84348	1.3251	2.08355	3.08916	4.72036	8.67749	3.67982	1.89918	9.1434	0	2.66562	0	1.13881	2.19849	2.11437	10.5773	2.88069	7.72727	2.72748	8.89392	4.63897	7.53314	1.67039	0	ARU8T1	Comirnaty
44KQ3O_T0	4.96278	7.23727	6.83674	0.0384362	1.83188	4.25852	5.42287	10.4011	5.10505	3.18428	8.6275	5.65405	2.62059	0	0.872632	2.2032	3.03386	11.307	3.67299	7.73799	0.394514	8.77388	4.26484	6.52576	1.58183	0	44KQ3O	Comirnaty
BWW38Q_T2	2.7666	8.52289	6.07318	2.31542	1.83855	3.93782	4.45759	9.1961	4.56441	2.75061	7.43097	2.32121	1.77189	3.20789	1.13881	3.36177	4.07553	10.4964	5.19377	7.38987	2.60881	8.14125	4.10509	8.08156	3.65987	0	BWW38Q	Comirnaty
1K9IAN_T2	2.12763	7.35093	0	1.32164	1.04684	1.96717	3.02263	7.7444	1.12961	1.1635	6.62029	0	0.62293	2.12598	1.13881	1.48285	2.44361	4.90761	0.0840643	3.25248	0	0	0	7.37985	0	0	1K9IAN	Comirnaty
DLEXGH_T1	1.26303	8.59144	7.16546	3.86166	3.08831	6.02923	4.82066	10.0795	3.14323	4.75462	7.27353	3.57761	2.87283	0.244887	1.13881	5.02746	4.0148	9.13147	6.41659	7.05126	1.1273	7.6337	4.2282	8.87411	4.30342	0	DLEXGH	Comirnaty
EC6DJA_T2	5.07082	8.48213	5.24413	3.0798	1.66767	4.82094	4.44642	10.2518	5.72608	3.76447	9.27541	4.70349	3.60466	2.41819	1.13881	3.14568	2.99458	10.8234	4.28244	7.65685	2.32955	10.0843	3.60532	8.32008	3.26941	0	EC6DJA	Comirnaty
EMHL0E_T2	0.207893	6.99273	6.5157	2.71853	2.3427	5.53201	4.00926	8.94645	3.49063	4.41007	7.59522	4.02352	3.13832	2.97911	1.13881	4.55059	5.33092	8.34961	6.61985	6.7974	2.55496	6.47184	4.18998	8.48444	5.4203	0	EMHL0E	Comirnaty
EYIGE1_T1	3.57046	8.30894	8.24239	5.02303	4.13619	6.52544	5.71416	10.6636	7.32503	6.30843	8.82626	7.42247	4.84474	2.59932	1.13881	5.2267	6.35421	10.6348	7.36864	7.92134	3.92434	8.33261	4.23032	9.25575	5.852	0	EYIGE1	Comirnaty
LIK08H_T1	2.19849	7.24786	5.37573	1.47716	1.54868	4.10266	4.51784	8.63203	3.30881	3.15299	8.13714	4.10005	2.57289	1.6893	1.13881	2.06178	3.4121	11.3191	3.85499	8.702	1.7327	7.98434	4.08742	7.28031	3.59108	0	LIK08H	Comirnaty
13N151_T0	3.67299	8.08627	6.58489	1.92315	1.92239	3.68201	4.62097	8.98716	4.39496	3.2032	8.07577	4.69008	2.38957	3.58556	2.27679	3.60466	3.49506	8.68303	5.86542	8.09563	3.14078	9.06919	4.24823	7.63938	3.18523	0	13N151	Comirnaty
RSSRJU_T1	1.39232	7.52013	4.83441	1.851	1.33771	4.17832	4.0552	8.62245	3.20351	3.47768	7.94576	4.40851	3.1811	0	1.13881	2.64962	3.74039	9.33084	4.90497	7.5702	2.22219	6.7744	3.45523	7.74039	4.04614	0	RSSRJU	Comirnaty
S4VP85_T0	2.71809	8.8007	5.24527	0.412511	0.993493	5.0766	5.51603	9.49206	4.6341	2.3147	8.2506	3.60383	1.63923	1.6893	1.13881	3.27128	2.47249	12.6729	3.97728	9.91196	3.37023	8.14313	4.61049	7.01981	2.75296	0	S4VP85	Comirnaty
X65WDO_T1	4.86146	7.79708	5.09487	2.26948	1.90362	4.50684	3.72186	8.39088	3.40361	3.56803	6.95791	0.724214	2.52231	2.49057	1.13881	3.49506	4.1918	9.20385	5.1058	6.20154	0.7433	6.11512	0.483364	7.93404	3.2235	0	X65WDO	Comirnaty
DVI5OS_T2	0	8.00954	5.91743	1.57071	1.0993	3.54288	3.32258	7.84414	3.09153	2.91361	7.24566	2.32121	2.28983	0	1.13881	2.12267	2.74093	9.96611	4.04221	7.12184	1.12829	7.52078	3.10928	7.31288	3.07553	0	DVI5OS	Comirnaty
7Z9V9Q_T0	6.03551	8.85325	7.00287	1.15834	1.64224	4.24565	5.35313	10.6062	4.98789	1.76977	8.80813	5.7056	1.08066	3.50144	2.05467	1.67356	2.25701	11.1851	3.68145	4.29057	1.23266	7.70963	6.5282	6.21936	3.02547	0	7Z9V9Q	Astra Zeneca
X9H3PX_T2	4.58045	8.8225	6.09371	2.34752	2.01453	4.18428	5.53375	9.88895	6.05721	3.57833	8.09753	5.31072	2.94579	0	1.13881	2.78555	3.12928	8.51712	3.8802	6.35306	0.311503	6.61036	2.15299	7.38146	2.33543	0	X9H3PX	Comirnaty
I2CR2G_T1	1.22651	8.06588	5.42928	3.53007	2.11086	3.95047	3.64247	8.96963	3.45845	3.51979	7.66163	5.39619	1.75061	0	0.16221	1.89142	4.3733	9.43905	2.19692	6.88521	0.858379	6.98791	2.34469	7.75335	0.330558	0	I2CR2G	Comirnaty
KUDJHR_T2	1.51096	7.994	2.42626	1.0545	0.468323	0.565597	3.39815	7.30802	0.970854	0.333424	7.44666	0	0.137504	0	0	0	0	7.17508	0	4.79051	0	6.31094	3.77146	0	0	0	KUDJHR	Comirnaty
0ZTE2L_T3	4.17911	8.86827	7.46695	5.74826	2.90766	5.89045	5.29431	10.6922	5.02808	4.25739	9.35821	6.70085	4.01436	4.42223	1.13881	5.47768	4.95606	10.9063	7.44923	6.86047	2.02698	8.96599	4.6457	8.12789	2.50386	0	0ZTE2L	Comirnaty
OI9CSG_T0	4.23955	9.10839	0	0.0384362	1.4898	3.06695	3.68358	8.80892	4.84265	1.14078	8.35416	0	3.42626	0	1.97508	2.19377	2.55336	10.6293	4.38267	7.11249	0.735955	8.62035	4.90687	6.02912	2.64559	0	OI9CSG	heterologous
JBEZKB_T3	3.09001	6.63909	2.59216	0.642471	1.28274	2.73985	2.57604	6.38793	1.78471	1.53854	8.23014	0.958657	0.691534	0	0	1.63691	0.545968	8.58795	0	0	0.541019	6.52434	0.482848	5.62293	0	0	JBEZKB	Astra Zeneca
ULKZFC_T0	3.20555	8.61442	2.89918	0.163499	1.614	2.89239	4.52212	9.21827	2.79566	1.76977	8.63916	0	1.54597	0	0.704872	0.0703893	2.35332	10.8115	2.86592	7.78869	0.704429	8.65727	3.22828	5.9148	0.287472	0	ULKZFC	Moderna
39H11P_T1	3.82069	8.40328	6.18715	2.90612	3.04002	4.95559	3.67316	8.79305	3.70752	4.26228	7.81579	4.81647	2.75702	5.37382	3.49665	4.31615	5.31415	8.81756	6.21218	7.17577	3.58916	6.436	3.30736	8.7497	3.22412	0	39H11P	Comirnaty
A8SRJO_T1	4.75542	7.15685	5.56346	2.50195	2.19818	4.74362	3.39815	8.7048	3.63546	4.07211	7.86491	3.82349	2.86295	5.59261	1.4898	3.70044	4.89942	7.96578	5.32984	6.99452	1.07108	5.29891	2.65844	8.35427	2.75168	0	A8SRJO	Astra Zeneca
FKLSVO_T3	1.69822	8.50218	4.84222	0.703101	1.2461	2.32193	2.52017	7.4661	0.761285	1.92029	7.28473	0	1.40871	0	0	0	0	9.83338	0	7.6995	0	7.22404	2.18967	0	0	0	FKLSVO	Comirnaty
F81VCA_T2	2.1635	7.77862	5.31904	0.552377	1.02892	2.17153	3.91413	7.78221	2.29013	1.37573	8.58701	0	1.56803	0	0	0.0840643	1.926	9.97052	0	0	0	7.2982	3.50678	0	0	0	F81VCA	Comirnaty
SO7XOB_T1	1.51602	8.32966	6.08576	1.13488	0.905351	3.64155	4.18166	8.64577	2.44956	2.30305	7.62403	0	2.14405	2.89336	1.8534	2.01078	3.16027	10.0638	4.18309	7.11904	1.68527	8.91339	3.71754	7.09001	2.778	0	SO7XOB	Comirnaty
G8ZRBI_T2	0.31034	8.33332	2.98732	0.235727	1.38902	1.38405	3.91413	6.60021	1.81147	1.01436	7.2171	0	0.735522	0	0	0	1.40054	9.52686	0	8.42324	0	8.6637	3.62469	0	0.273814	0	G8ZRBI	Astra Zeneca
QFE9E8_T0	6.59156	7.69454	5.82094	2.72258	2.27962	4.78921	4.83145	9.6659	4.43276	3.13914	9.19528	5.42398	2.74308	5.26547	4.09009	4.20945	5.2386	12.0385	6.38586	9.44273	3.10341	9.71097	3.4551	8.28515	4.5544	0	QFE9E8	Comirnaty
EC6DJA_T3	2.66903	9.41007	5.36929	2.05676	1.77041	3.1635	2.97407	10.1313	10.2297	1.0072	8.46879	3.02255	3.0009	2.41819	1.13881	3.64212	0.41684	10.755	3.31759	6.97143	1.63157	10.477	4.46418	7.52144	3.24694	42	EC6DJA	Comirnaty
7Z9V9Q_T1	3.05832	8.35909	4.47832	2.47625	1.09795	1.24489	4.16535	9.26123	1.16896	1.80941	7.72209	0	0.895303	3.42761	0.528071	3.06091	2.60526	7.90319	3.33056	7.3306	0.642008	7.24946	2.8472	7.44149	1.79971	2	7Z9V9Q	Astra Zeneca
EYIGE1_T2	2.69377	8.29806	7.51889	4.13422	3.35699	5.82693	5.09685	10.0802	6.11495	5.17453	9.81263	6.49334	4.04832	2.7866	1.13881	5.00966	5.53823	10.2053	6.9163	7.77535	3.07082	8.77953	3.99363	8.81858	4.99256	33	EYIGE1	Comirnaty
S4VP85_T1	3.33914	8.87086	4.63952	0.752749	1.29278	5.15198	4.92671	9.52069	4.53667	1.84398	9.58018	4.52347	2.10769	2.36737	1.13881	2.04439	1.81762	12.4935	1.37851	9.24409	2.40136	7.87703	4.35322	5.65148	1.35755	1	S4VP85	Comirnaty
2JJ523_T3	4.80503	9.82773	4.7845	1.15056	0.944109	2.04963	2.55275	9.0781	8.83856	0.871844	9.05984	2.93678	0.948601	0	0	2.11103	0.545968	8.63434	0	0	0.392867	7.34666	4.56029	0	0	36	2JJ523	Comirnaty
EMHL0E_T3	0.339137	7.0958	6.26857	2.4708	2.21832	5.22284	4.02463	8.97908	3.83486	3.99955	7.56349	3.5071	2.94298	0	1.13881	3.89627	4.854	8.00512	5.90352	6.52341	1.85479	6.08229	3.59598	8.14756	4.52773	12	EMHL0E	Comirnaty
QFE9E8_T1	6.34394	7.44323	6.2572	2.36583	2.48336	5.03694	4.64027	9.44753	4.66639	4.1643	10.1311	5.70054	3.12102	5.02148	3.15243	3.96671	4.92006	10.637	6.0492	8.39885	2.18078	8.32624	2.62877	8.16481	4.18499	18	QFE9E8	Comirnaty
DLEXGH_T2	0.459432	9.08245	6.41193	3.53605	2.51122	5.11478	4.86822	9.99493	3.56627	4.27165	7.87278	2.82782	2.67694	1.60407	1.13881	3.68818	3.81352	9.37358	5.80051	6.46793	0.196607	8.35959	5.02075	8.3097	3.91025	9	DLEXGH	Comirnaty
FKLSVO_T4	0.443607	7.87485	3.99458	0.482332	0.390117	0	2.64559	6.01346	2.44215	0	7.20454	0	0.137504	0	0	0	0	8.86538	0	7.5127	0.0200577	6.76812	1.67243	0	0	39	FKLSVO	Comirnaty
ULKZFC_T1	3.45812	8.55812	6.20252	0.340277	1.59168	3.64155	4.57262	8.81048	3.19495	1.60881	8.98486	0	1.40327	2.58736	2.11237	1.79286	2.76553	11.4902	0	8.39774	2.30056	9.73149	4.16346	6.68566	2.4721	9	ULKZFC	Moderna
BWW38Q_T3	6.97074	10.5627	6.69551	3.00702	3.30983	4.99616	3.80245	11.976	12.3659	3.43095	8.39807	5.51175	2.35332	3.06005	1.13881	4.32445	3.2149	10.1089	4.44062	8.22415	2.22219	7.81544	5.69815	7.62928	2.99503	24	BWW38Q	Comirnaty
OI9CSG_T1	6.10108	9.4661	3.55704	0.0384362	1.78973	2.1811	4.08415	7.55463	6.53119	2.40463	9.23606	0	4.44758	2.89336	2.51942	2.89918	2.62527	12.1661	5.0798	7.1374	0.316725	9.39464	5.25126	6.97917	3.18523	6	OI9CSG	heterologous
44KQ3O_T2	2.71918	7.16577	6.49833	0.0384362	1.38819	3.97499	4.06944	9.47671	3.91967	2.88557	8.84539	4.25331	2.24489	3.55275	3.76352	3.91313	5.00113	13.016	6.20085	8.04644	3.17911	10.6503	5.87594	7.68696	5.63709	34	44KQ3O	Comirnaty
32PHU4_T2	3.69655	7.76661	5.37521	2.19061	1.62597	4.10266	3.63813	10.1481	4.00212	1.51349	8.37539	2.82782	1.5509	0	1.13881	3.44228	3.32121	11.4067	3.6837	5.41058	2.8503	7.72677	4.05762	7.66242	2.14926	8	32PHU4	Comirnaty
I2CR2G_T2	1.45681	9.02684	5.4591	3.93461	2.00216	3.18587	3.97205	9.5328	3.98295	2.77821	8.16558	6.3284	1.15381	0	0	0	3.89966	8.74502	0	6.96006	0.340847	7.01939	2.84418	7.32971	0	13	I2CR2G	Comirnaty
X65WDO_T2	5.3336	8.99994	3.58616	1.07279	2.39053	1.72683	4.0036	8.60846	4.64631	1.43563	7.64537	0	1.0072	2.12598	1.13881	2.19849	2.74093	11.324	3.5097	5.24888	3.13019	8.93276	3.41298	7.34855	2.71611	3	X65WDO	Comirnaty
JBEZKB_T4	3.75114	8.00362	3.29939	0.227741	0.787014	2.14405	3.42089	6.72492	2.51425	0.799087	9.18512	1.67694	0.550901	0	0	0	0	9.25427	0.201634	0	0.525568	6.95647	1.74308	0	0	19	JBEZKB	Astra Zeneca
4WTCUA_T2	7.12861	8.60074	7.84715	4.52641	4.03267	6.98584	6.17592	10.7838	6.61452	6.04034	8.73922	7.77597	5.16511	4.14568	3.55704	4.44361	5.01123	10.4519	6.70155	8.3675	2.94598	8.06909	3.42761	8.37814	4.88667	21	4WTCUA	Comirnaty
DVI5OS_T3	0	8.18349	5.0993	1.24062	0.93885	3.65191	2.99856	7.72192	3.3189	2.6017	7.58749	2.20477	2.16993	0	1.13881	2.06178	2.93546	10.0674	3.97728	7.27738	1.03984	7.5849	3.34127	6.80193	3.07442	23	DVI5OS	Comirnaty
2CC0BM_T2	1.02148	8.58431	3.9814	0.590243	1.25338	3.18903	4.24256	8.3975	4.26918	3.12681	8.05851	4.06979	2.3799	0	1.13881	0.0496308	1.87578	9.53802	2.58736	5.76673	0	7.81241	3.6343	0	2.72006	4	2CC0BM	Comirnaty
13N151_T1	3.1334	8.09906	7.11546	3.28288	3.0306	4.87848	5.44533	9.67662	5.54674	3.9644	8.76527	6.62849	3.7366	4.76022	3.56621	4.25626	5.10434	10.2726	7.08172	8.59947	3.91991	9.60008	4.69363	8.2709	3.9114	33	13N151	Comirnaty
SO7XOB_T2	4.72601	9.01314	5.96012	0.953452	1.09187	2.09761	3.38142	8.48222	4.58643	1.01792	8.20429	4.69008	1.69599	3.72792	2.27932	2.4489	3.17073	10.7044	2.86592	7.39682	2.14877	9.4639	4.04863	6.79584	2.28081	51	SO7XOB	Comirnaty
X9H3PX_T3	7.11458	9.47523	6.67779	1.26963	2.84087	4.44692	4.83956	12.508	5.02112	3.93263	11.238	4.08627	4.87603	2.848	1.13881	0.531069	5.75902	12.8751	0.895303	7.30611	1.56828	11.1322	3.10274	7.25885	0	58	X9H3PX	Comirnaty
BWW38Q_T4	1.61353	7.96275	5.13422	1.79015	1.426	3.42492	3.98955	8.56003	3.5008	2.44228	7.94174	0	1.46467	2.13093	1.13881	3.25399	4.76368	10.4701	5.49378	7.25025	3.13225	8.44469	4.28237	8.02092	4.61727	35	BWW38Q	Comirnaty
LIK08H_T2	6.27817	6.90158	4.63952	1.45339	1.5102	3.75435	4.90939	8.72366	3.64806	2.94486	9.19454	4.49851	2.72465	0	1.13881	2.4489	2.53854	11.765	4.31107	9.60755	2.60265	8.56686	4.54362	7.32314	4.25535	33	LIK08H	Comirnaty
2JJ523_T4	6.45327	8.33102	5.0387	1.2032	0.139469	0	3.60715	8.30786	1.50259	0.400538	7.19299	2.96901	0.669027	0	0	0	0	9.02687	0	2.07724	0.209765	7.34323	2.80447	0	0	51	2JJ523	Comirnaty
39H11P_T2	4.4851	8.3632	6.60511	3.76734	4.08767	5.45418	4.26386	9.37773	5.04941	4.60348	8.34696	6.56855	3.1035	5.94017	3.43229	4.71617	5.53232	9.11181	6.74025	7.5002	4.59371	6.73138	3.6286	8.90331	2.88127	55	39H11P	Comirnaty
A8SRJO_T3	4.55888	7.92319	5.67257	3.09305	2.15526	5.03716	4.03448	9.01564	3.84629	4.49025	8.7347	3.37664	3.40667	5.60511	2.87941	4.29609	5.60644	8.1932	5.86183	7.68843	3.24975	6.06634	3.98723	8.6231	4.32661	77	A8SRJO	Astra Zeneca
F81VCA_T3	0.978196	7.62754	6.50748	0.617769	1.20914	1.26604	3.37969	8.14195	1.63784	1.26303	6.74091	0	1.22651	0	0	0	3.84197	8.91712	2.16027	0	0.00288251	6.29163	3.69109	7.02042	0	61	F81VCA	Comirnaty
FKLSVO_T5	0.646163	7.8368	5.05702	0.539035	0.624335	0.565597	2.94673	6.19604	3.5846	0.275007	6.84751	0	0.464668	0	0	0	0	8.59163	0	7.08465	0	6.51284	0.952706	0	0.0356239	63	FKLSVO	Comirnaty
G8ZRBI_T3	1.97453	7.89476	2.2555	0.389567	1.35445	0.565597	4.49422	7.20555	1.5656	0.400538	6.64631	0	0.333424	0	0	0	0	8.93921	0.201634	9.11046	0	8.36561	3.08474	0	0	90	G8ZRBI	Astra Zeneca
RSSRJU_T2	0	9.03779	0	0.686613	0.887915	2.71039	2.67378	7.78562	2.66755	2.38128	6.90912	0	1.88557	0.244887	1.13881	0.883621	2.99458	10.2164	2.88069	7.5457	1.80157	7.52622	3.71331	6.51641	2.909	44	RSSRJU	Comirnaty
JBEZKB_T5	4.40769	7.5633	3.72683	0.427606	1.4898	1.95047	3.06549	6.53745	2.59407	0.361768	8.95763	3.87337	0.475085	0	0	0.0840643	0	9.44803	0	0	0.323658	6.91886	1.31325	0	0	103	JBEZKB	Astra Zeneca
0ZTE2L_T4	5.77083	13.0871	7.36269	5.80703	4.16499	6.08204	4.66806	12.0657	12.4053	4.45187	9.29096	7.07059	3.83188	4.46761	1.13881	5.50795	4.13463	10.8539	7.09096	7.89397	1.81496	9.15313	4.64916	7.93466	1.80467	50	0ZTE2L	Comirnaty
1K9IAN_T3	3.06091	8.08604	4.35226	2.3032	1.63506	2.77821	3.75334	8.87066	4.49726	2.41549	6.82747	0	1.37295	1.33628	1.13881	1.17951	1.87578	6.63858	1.55582	3.47119	0	0.889474	1.06074	7.38146	0	55	1K9IAN	Comirnaty
261EK3_T3	6.15704	8.16914	5.05658	0.839153	1.02077	2.25248	3.52613	10.1755	7.5005	1.11437	9.20727	0	1.774	0	1.13881	1.02148	0.851999	12.3865	0.847997	7.04903	2.41197	9.11993	5.37436	0	0	59	261EK3	Comirnaty
339ZEM_T2	2.98459	8.86814	6.01123	4.46682	2.79898	4.84348	4.99786	10.5568	5.56692	3.76129	9.5664	6.29034	2.89336	3.12019	1.13881	4.62264	4.88801	11.3583	5.56773	7.6248	3.2933	9.40709	5.34834	9.04613	5.1318	63	339ZEM	Comirnaty
ARU8T1_T2	0.250962	9.10132	4.51475	0.622462	1.33771	2.46205	5.26997	8.37284	5.2297	1.09424	5.79037	3.67163	5	2.0635	1.13881	1.71809	0	11.5724	0	6.75027	1.91953	9.65696	4.1006	5.54024	0	43	ARU8T1	Comirnaty
EMHL0E_T5	3.27202	7.38425	6.55374	2.99693	2.52206	5.61868	5.12559	9.46007	5.44627	4.32229	7.95689	5.46449	3.39232	3.34625	1.13881	3.6427	4.44692	8.78369	5.57456	7.03892	1.71765	6.7247	4.10266	8.07959	4.30342	54	EMHL0E	Comirnaty
KUDJHR_T3	1.81352	7.96397	3.58195	1.35163	0.644779	1.95047	3.81424	7.59634	0.778629	0.650765	7.32329	0	0.757023	0	0	0	0	7.73407	0	5.18408	0	6.74199	3.60774	0	0	46	KUDJHR	Comirnaty
ULKZFC_T2	3.05832	8.48493	2.82375	0	1.59717	2.1811	4.87968	8.75821	3.48807	2.33771	8.7518	0	1.08066	2.89336	1.24945	1.54597	4.3302	10.8951	2.86592	8.312	1.19787	8.86449	3.5738	0	0.361768	52	ULKZFC	Moderna
