# Supplementary material for: Cytokine release syndrome-like serum responses after COVID-19 vaccination are frequent and clinically inapparent under cancer immunotherapy
Source: Nat Cancer. 2022 Jun 17;3(9):1039–51. doi: 10.1038/s43018-022-00398-7 (PMC9499865; doi:10.1038/s43018-022-00398-7)
Supplement: Source Data Extended Data Fig. 3 — Statistical Source Data. [file 43018_2022_398_MOESM9_ESM.xlsx]

## Sheet: Figure ED3 - vacc type
sample_id	index	IL-6	IL-2	sIL-1RA	CXCL8	CCL2	sum	timepoint	patient_id	variable
0ZTE2L_T4	0ZTE2L_T4	0.479154	0.378493	0.413466	2.22076	1.26999	0.952371	post2	0ZTE2L	Comirnaty
BWW38Q_T3	BWW38Q_T3	1.26557	0.4429	0.836819	2.34849	0.614054	1.10157	post1	BWW38Q	Comirnaty
2JJ523_T3	2JJ523_T3	0.884167	0.164949	0.405901	1.68112	0.268415	0.680911	post1	2JJ523	Comirnaty
7Z9V9Q_T1	7Z9V9Q_T1	-0.896226	-0.163848	-0.404889	-1.14961	-0.148757	-0.552666	post1	7Z9V9Q	Astra Zeneca
X9H3PX_T3	X9H3PX_T3	0.762849	0.248751	0.788422	-0.311893	0.196492	0.336924	post2	X9H3PX	Comirnaty
LIK08H_T2	LIK08H_T2	1.2281	-0.0115839	0.0275831	0.102125	-0.10424	0.248398	post2	LIK08H	Comirnaty
2JJ523_T4	2JJ523_T4	1.38034	-0.0772714	0.174037	-0.527225	-0.18214	0.153547	post2	2JJ523	Comirnaty
EC6DJA_T3	EC6DJA_T3	-0.723011	0.0309282	-0.0362774	1.35574	0.279339	0.181343	post1	EC6DJA	Comirnaty
ARU8T1_T2	ARU8T1_T2	-1.16225	-0.224521	-0.091708	0.466562	-0.228572	-0.248097	post2	ARU8T1	Comirnaty
FKLSVO_T4	FKLSVO_T4	-0.377676	-0.257678	-0.437287	0.50599	-0.188845	-0.151099	post1	FKLSVO	Comirnaty
FKLSVO_T5	FKLSVO_T5	-0.3167	-0.187171	-0.382326	0.849903	-0.2003	-0.0473189	post2	FKLSVO	Comirnaty
RSSRJU_T2	RSSRJU_T2	-0.419129	-0.135402	-0.251914	-0.161341	0.456863	-0.102185	post2	RSSRJU	Comirnaty
F81VCA_T3	F81VCA_T3	-0.356812	0.0542512	0.108293	-0.196358	-0.0454791	-0.0872209	post2	F81VCA	Comirnaty
44KQ3O_T2	44KQ3O_T2	-0.67539	-0.133563	-0.278265	-0.356834	-0.021524	-0.293115	post1	44KQ3O	Comirnaty
EYIGE1_T2	EYIGE1_T2	-0.263912	-0.234563	-0.17564	-0.364269	-0.00327502	-0.208332	post1	EYIGE1	Comirnaty
BWW38Q_T4	BWW38Q_T4	-0.347107	-0.124191	-0.191476	-0.320177	-0.168619	-0.230314	post2	BWW38Q	Comirnaty
G8ZRBI_T3	G8ZRBI_T3	0.500971	-0.0104048	0.182225	-0.0740154	-0.132018	0.0933515	post2	G8ZRBI	Astra Zeneca
261EK3_T3	261EK3_T3	0.5897	-0.10282	0.328895	0.186934	-0.209701	0.158602	post2	261EK3	Comirnaty
13N151_T1	13N151_T1	-0.162433	0.333605	0.207546	0.34672	0.00385083	0.145858	post2	13N151	Comirnaty
39H11P_T2	39H11P_T2	0.200009	0.315377	0.176006	0.403949	-0.0120662	0.216655	post2	39H11P	Comirnaty
JBEZKB_T4	JBEZKB_T4	0.199022	-0.149227	0.101445	0.219612	0.410764	0.156323	post1	JBEZKB	Astra Zeneca
X65WDO_T2	X65WDO_T2	0.142129	0.146576	0.0654981	0.374089	0.362096	0.218078	post1	X65WDO	Comirnaty
JBEZKB_T5	JBEZKB_T5	0.396663	0.0623323	0.0450101	0.243641	0.278213	0.205172	post2	JBEZKB	Astra Zeneca
4WTCUA_T2	4WTCUA_T2	0.385014	0.0909213	0.138951	0.250151	0.350495	0.243106	post1	4WTCUA	Comirnaty
DLEXGH_T2	DLEXGH_T2	-0.241909	-0.173723	-0.0254507	0.127347	0.147809	-0.0331853	post1	DLEXGH	Comirnaty
339ZEM_T2	339ZEM_T2	-0.0111051	-0.181497	0.0725834	0.0144569	0.113837	0.00165503	post2	339ZEM	Comirnaty
I2CR2G_T2	I2CR2G_T2	0.0693265	-0.0327225	0.169532	0.15789	0.289278	0.130661	post1	I2CR2G	Comirnaty
A8SRJO_T3	A8SRJO_T3	-0.059165	-0.0129191	0.0935707	0.0634657	0.230693	0.0631292	post2	A8SRJO	Astra Zeneca
2CC0BM_T2	2CC0BM_T2	-0.145822	0.0165236	0.0745439	0.266389	-0.0407884	0.0341692	post1	2CC0BM	Comirnaty
KUDJHR_T3	KUDJHR_T3	0.0910805	0.0531187	0.0867925	-0.0578653	-0.00904125	0.032817	post2	KUDJHR	Comirnaty
32PHU4_T2	32PHU4_T2	0.191086	0.0232662	0.0468676	0.0254067	-0.00696497	0.0559323	post1	32PHU4	Comirnaty
S4VP85_T1	S4VP85_T1	0.186955	0.0900948	0.00861667	-0.0293278	0.0211208	0.0554918	post1	S4VP85	Comirnaty
ULKZFC_T1	ULKZFC_T1	0.0760313	-0.00672008	-0.122759	0.120198	-0.0169459	0.00996091	post1	ULKZFC	Moderna
DVI5OS_T3	DVI5OS_T3	0	-0.0482987	-0.0367923	0.0684436	0.0523622	0.00714295	post1	DVI5OS	Comirnaty
EMHL0E_T3	EMHL0E_T3	0.0395085	-0.0374423	0.00982233	0.103623	0.0310252	0.0293074	post1	EMHL0E	Comirnaty
ULKZFC_T2	ULKZFC_T2	-0.0443214	-0.00506617	-0.138494	0.208434	-0.0389785	-0.00368519	post2	ULKZFC	Moderna
QFE9E8_T1	QFE9E8_T1	-0.0745407	0.0613332	-0.0657353	0.0703291	-0.0756515	-0.016853	post1	QFE9E8	Comirnaty
1K9IAN_T3	1K9IAN_T3	0.280945	0.177071	0.339038	1.01376	0.221292	0.406422	post2	1K9IAN	Comirnaty
OI9CSG_T1	OI9CSG_T1	0.560377	0.0902878	-0.377579	0.5083	0.107682	0.177814	post1	OI9CSG	Comirnaty
EMHL0E_T5	EMHL0E_T5	0.922395	0.0539924	0.154613	0.588706	0.117857	0.367513	post2	EMHL0E	Comirnaty
SO7XOB_T2	SO7XOB_T2	0.966306	0.0561476	-0.0492315	0.643263	0.20575	0.364447	post2	SO7XOB	Comirnaty

## Sheet: Figure ED3 - sex
sample_id	index	IL-6	IL-2	sIL-1RA	CXCL8	CCL2	sum	timepoint	patient_id	variable
0ZTE2L_T4	0ZTE2L_T4	0.479154	0.378493	0.413466	2.22076	1.26999	0.952371	post2	0ZTE2L	M
BWW38Q_T3	BWW38Q_T3	1.26557	0.4429	0.836819	2.34849	0.614054	1.10157	post1	BWW38Q	M
2JJ523_T3	2JJ523_T3	0.884167	0.164949	0.405901	1.68112	0.268415	0.680911	post1	2JJ523	M
7Z9V9Q_T1	7Z9V9Q_T1	-0.896226	-0.163848	-0.404889	-1.14961	-0.148757	-0.552666	post1	7Z9V9Q	M
X9H3PX_T3	X9H3PX_T3	0.762849	0.248751	0.788422	-0.311893	0.196492	0.336924	post2	X9H3PX	M
LIK08H_T2	LIK08H_T2	1.2281	-0.0115839	0.0275831	0.102125	-0.10424	0.248398	post2	LIK08H	M
2JJ523_T4	2JJ523_T4	1.38034	-0.0772714	0.174037	-0.527225	-0.18214	0.153547	post2	2JJ523	M
EC6DJA_T3	EC6DJA_T3	-0.723011	0.0309282	-0.0362774	1.35574	0.279339	0.181343	post1	EC6DJA	M
ARU8T1_T2	ARU8T1_T2	-1.16225	-0.224521	-0.091708	0.466562	-0.228572	-0.248097	post2	ARU8T1	M
FKLSVO_T4	FKLSVO_T4	-0.377676	-0.257678	-0.437287	0.50599	-0.188845	-0.151099	post1	FKLSVO	M
FKLSVO_T5	FKLSVO_T5	-0.3167	-0.187171	-0.382326	0.849903	-0.2003	-0.0473189	post2	FKLSVO	M
RSSRJU_T2	RSSRJU_T2	-0.419129	-0.135402	-0.251914	-0.161341	0.456863	-0.102185	post2	RSSRJU	M
F81VCA_T3	F81VCA_T3	-0.356812	0.0542512	0.108293	-0.196358	-0.0454791	-0.0872209	post2	F81VCA	F
44KQ3O_T2	44KQ3O_T2	-0.67539	-0.133563	-0.278265	-0.356834	-0.021524	-0.293115	post1	44KQ3O	F
EYIGE1_T2	EYIGE1_T2	-0.263912	-0.234563	-0.17564	-0.364269	-0.00327502	-0.208332	post1	EYIGE1	F
BWW38Q_T4	BWW38Q_T4	-0.347107	-0.124191	-0.191476	-0.320177	-0.168619	-0.230314	post2	BWW38Q	M
G8ZRBI_T3	G8ZRBI_T3	0.500971	-0.0104048	0.182225	-0.0740154	-0.132018	0.0933515	post2	G8ZRBI	M
261EK3_T3	261EK3_T3	0.5897	-0.10282	0.328895	0.186934	-0.209701	0.158602	post2	261EK3	M
13N151_T1	13N151_T1	-0.162433	0.333605	0.207546	0.34672	0.00385083	0.145858	post2	13N151	M
39H11P_T2	39H11P_T2	0.200009	0.315377	0.176006	0.403949	-0.0120662	0.216655	post2	39H11P	M
JBEZKB_T4	JBEZKB_T4	0.199022	-0.149227	0.101445	0.219612	0.410764	0.156323	post1	JBEZKB	M
X65WDO_T2	X65WDO_T2	0.142129	0.146576	0.0654981	0.374089	0.362096	0.218078	post1	X65WDO	M
JBEZKB_T5	JBEZKB_T5	0.396663	0.0623323	0.0450101	0.243641	0.278213	0.205172	post2	JBEZKB	M
4WTCUA_T2	4WTCUA_T2	0.385014	0.0909213	0.138951	0.250151	0.350495	0.243106	post1	4WTCUA	M
DLEXGH_T2	DLEXGH_T2	-0.241909	-0.173723	-0.0254507	0.127347	0.147809	-0.0331853	post1	DLEXGH	M
339ZEM_T2	339ZEM_T2	-0.0111051	-0.181497	0.0725834	0.0144569	0.113837	0.00165503	post2	339ZEM	F
I2CR2G_T2	I2CR2G_T2	0.0693265	-0.0327225	0.169532	0.15789	0.289278	0.130661	post1	I2CR2G	F
A8SRJO_T3	A8SRJO_T3	-0.059165	-0.0129191	0.0935707	0.0634657	0.230693	0.0631292	post2	A8SRJO	M
2CC0BM_T2	2CC0BM_T2	-0.145822	0.0165236	0.0745439	0.266389	-0.0407884	0.0341692	post1	2CC0BM	M
KUDJHR_T3	KUDJHR_T3	0.0910805	0.0531187	0.0867925	-0.0578653	-0.00904125	0.032817	post2	KUDJHR	M
32PHU4_T2	32PHU4_T2	0.191086	0.0232662	0.0468676	0.0254067	-0.00696497	0.0559323	post1	32PHU4	M
S4VP85_T1	S4VP85_T1	0.186955	0.0900948	0.00861667	-0.0293278	0.0211208	0.0554918	post1	S4VP85	F
ULKZFC_T1	ULKZFC_T1	0.0760313	-0.00672008	-0.122759	0.120198	-0.0169459	0.00996091	post1	ULKZFC	M
DVI5OS_T3	DVI5OS_T3	0	-0.0482987	-0.0367923	0.0684436	0.0523622	0.00714295	post1	DVI5OS	F
EMHL0E_T3	EMHL0E_T3	0.0395085	-0.0374423	0.00982233	0.103623	0.0310252	0.0293074	post1	EMHL0E	F
ULKZFC_T2	ULKZFC_T2	-0.0443214	-0.00506617	-0.138494	0.208434	-0.0389785	-0.00368519	post2	ULKZFC	M
QFE9E8_T1	QFE9E8_T1	-0.0745407	0.0613332	-0.0657353	0.0703291	-0.0756515	-0.016853	post1	QFE9E8	F
1K9IAN_T3	1K9IAN_T3	0.280945	0.177071	0.339038	1.01376	0.221292	0.406422	post2	1K9IAN	F
OI9CSG_T1	OI9CSG_T1	0.560377	0.0902878	-0.377579	0.5083	0.107682	0.177814	post1	OI9CSG	M
EMHL0E_T5	EMHL0E_T5	0.922395	0.0539924	0.154613	0.588706	0.117857	0.367513	post2	EMHL0E	F
SO7XOB_T2	SO7XOB_T2	0.966306	0.0561476	-0.0492315	0.643263	0.20575	0.364447	post2	SO7XOB	M

## Sheet: Figure ED3 - tumor type
sample_id	index	IL-6	IL-2	sIL-1RA	CXCL8	CCL2	sum	timepoint	patient_id	variable
0ZTE2L_T4	0ZTE2L_T4	0.479154	0.378493	0.413466	2.22076	1.26999	0.952371	post2	0ZTE2L	KIRC
BWW38Q_T3	BWW38Q_T3	1.26557	0.4429	0.836819	2.34849	0.614054	1.10157	post1	BWW38Q	UCA
2JJ523_T3	2JJ523_T3	0.884167	0.164949	0.405901	1.68112	0.268415	0.680911	post1	2JJ523	LIHC
7Z9V9Q_T1	7Z9V9Q_T1	-0.896226	-0.163848	-0.404889	-1.14961	-0.148757	-0.552666	post1	7Z9V9Q	LUAD, ESCA
X9H3PX_T3	X9H3PX_T3	0.762849	0.248751	0.788422	-0.311893	0.196492	0.336924	post2	X9H3PX	HNSC
LIK08H_T2	LIK08H_T2	1.2281	-0.0115839	0.0275831	0.102125	-0.10424	0.248398	post2	LIK08H	SKCM
2JJ523_T4	2JJ523_T4	1.38034	-0.0772714	0.174037	-0.527225	-0.18214	0.153547	post2	2JJ523	LIHC
EC6DJA_T3	EC6DJA_T3	-0.723011	0.0309282	-0.0362774	1.35574	0.279339	0.181343	post1	EC6DJA	CUP
ARU8T1_T2	ARU8T1_T2	-1.16225	-0.224521	-0.091708	0.466562	-0.228572	-0.248097	post2	ARU8T1	KIRP
FKLSVO_T4	FKLSVO_T4	-0.377676	-0.257678	-0.437287	0.50599	-0.188845	-0.151099	post1	FKLSVO	CHOL
FKLSVO_T5	FKLSVO_T5	-0.3167	-0.187171	-0.382326	0.849903	-0.2003	-0.0473189	post2	FKLSVO	CHOL
RSSRJU_T2	RSSRJU_T2	-0.419129	-0.135402	-0.251914	-0.161341	0.456863	-0.102185	post2	RSSRJU	AEG
F81VCA_T3	F81VCA_T3	-0.356812	0.0542512	0.108293	-0.196358	-0.0454791	-0.0872209	post2	F81VCA	NEC
44KQ3O_T2	44KQ3O_T2	-0.67539	-0.133563	-0.278265	-0.356834	-0.021524	-0.293115	post1	44KQ3O	SKCM
EYIGE1_T2	EYIGE1_T2	-0.263912	-0.234563	-0.17564	-0.364269	-0.00327502	-0.208332	post1	EYIGE1	SKCM
BWW38Q_T4	BWW38Q_T4	-0.347107	-0.124191	-0.191476	-0.320177	-0.168619	-0.230314	post2	BWW38Q	UCA
G8ZRBI_T3	G8ZRBI_T3	0.500971	-0.0104048	0.182225	-0.0740154	-0.132018	0.0933515	post2	G8ZRBI	MER
261EK3_T3	261EK3_T3	0.5897	-0.10282	0.328895	0.186934	-0.209701	0.158602	post2	261EK3	ESCA
13N151_T1	13N151_T1	-0.162433	0.333605	0.207546	0.34672	0.00385083	0.145858	post2	13N151	SKCM
39H11P_T2	39H11P_T2	0.200009	0.315377	0.176006	0.403949	-0.0120662	0.216655	post2	39H11P	SKCM
JBEZKB_T4	JBEZKB_T4	0.199022	-0.149227	0.101445	0.219612	0.410764	0.156323	post1	JBEZKB	LIHC
X65WDO_T2	X65WDO_T2	0.142129	0.146576	0.0654981	0.374089	0.362096	0.218078	post1	X65WDO	LUAD
JBEZKB_T5	JBEZKB_T5	0.396663	0.0623323	0.0450101	0.243641	0.278213	0.205172	post2	JBEZKB	LIHC
4WTCUA_T2	4WTCUA_T2	0.385014	0.0909213	0.138951	0.250151	0.350495	0.243106	post1	4WTCUA	UCA
DLEXGH_T2	DLEXGH_T2	-0.241909	-0.173723	-0.0254507	0.127347	0.147809	-0.0331853	post1	DLEXGH	UVM
339ZEM_T2	339ZEM_T2	-0.0111051	-0.181497	0.0725834	0.0144569	0.113837	0.00165503	post2	339ZEM	MER
I2CR2G_T2	I2CR2G_T2	0.0693265	-0.0327225	0.169532	0.15789	0.289278	0.130661	post1	I2CR2G	SKCM
A8SRJO_T3	A8SRJO_T3	-0.059165	-0.0129191	0.0935707	0.0634657	0.230693	0.0631292	post2	A8SRJO	SKCM
2CC0BM_T2	2CC0BM_T2	-0.145822	0.0165236	0.0745439	0.266389	-0.0407884	0.0341692	post1	2CC0BM	SKCM
KUDJHR_T3	KUDJHR_T3	0.0910805	0.0531187	0.0867925	-0.0578653	-0.00904125	0.032817	post2	KUDJHR	HNMM
32PHU4_T2	32PHU4_T2	0.191086	0.0232662	0.0468676	0.0254067	-0.00696497	0.0559323	post1	32PHU4	LIHC
S4VP85_T1	S4VP85_T1	0.186955	0.0900948	0.00861667	-0.0293278	0.0211208	0.0554918	post1	S4VP85	UCA
ULKZFC_T1	ULKZFC_T1	0.0760313	-0.00672008	-0.122759	0.120198	-0.0169459	0.00996091	post1	ULKZFC	KIRC
DVI5OS_T3	DVI5OS_T3	0	-0.0482987	-0.0367923	0.0684436	0.0523622	0.00714295	post1	DVI5OS	ACA
EMHL0E_T3	EMHL0E_T3	0.0395085	-0.0374423	0.00982233	0.103623	0.0310252	0.0293074	post1	EMHL0E	PAAD
ULKZFC_T2	ULKZFC_T2	-0.0443214	-0.00506617	-0.138494	0.208434	-0.0389785	-0.00368519	post2	ULKZFC	KIRC
QFE9E8_T1	QFE9E8_T1	-0.0745407	0.0613332	-0.0657353	0.0703291	-0.0756515	-0.016853	post1	QFE9E8	SKCM
1K9IAN_T3	1K9IAN_T3	0.280945	0.177071	0.339038	1.01376	0.221292	0.406422	post2	1K9IAN	LIHC
OI9CSG_T1	OI9CSG_T1	0.560377	0.0902878	-0.377579	0.5083	0.107682	0.177814	post1	OI9CSG	SKCM
EMHL0E_T5	EMHL0E_T5	0.922395	0.0539924	0.154613	0.588706	0.117857	0.367513	post2	EMHL0E	PAAD
SO7XOB_T2	SO7XOB_T2	0.966306	0.0561476	-0.0492315	0.643263	0.20575	0.364447	post2	SO7XOB	AEG

## Sheet: Figure ED3 - CRPhi
sample_id	crp	sum	variable
0ZTE2L_T4	12	0.952371	TRUE
BWW38Q_T3	4.4	1.10157	TRUE
2JJ523_T3	4.2	0.680911	FALSE
7Z9V9Q_T1	120.5	-0.552666	TRUE
X9H3PX_T3	31.2	0.336924	TRUE
LIK08H_T2	79.2	0.248398	TRUE
2JJ523_T4	4.2	0.153547	FALSE
EC6DJA_T3	74.9	0.181343	TRUE
ARU8T1_T2	16.6	-0.248097	TRUE
FKLSVO_T4	2	-0.151099	FALSE
FKLSVO_T5	2	-0.0473189	FALSE
RSSRJU_T2	2	-0.102185	FALSE
F81VCA_T3	2.8	-0.0872209	FALSE
44KQ3O_T2	9.9	-0.293115	TRUE
EYIGE1_T2	5.8	-0.208332	TRUE
BWW38Q_T4	4.4	-0.230314	TRUE
G8ZRBI_T3	7.5	0.0933515	TRUE
261EK3_T3	127.8	0.158602	TRUE
13N151_T1	3.1	0.145858	FALSE
39H11P_T2	3.4	0.216655	FALSE
JBEZKB_T4	2	0.156323	FALSE
X65WDO_T2	77	0.218078	TRUE
JBEZKB_T5	2	0.205172	FALSE
4WTCUA_T2	91.2	0.243106	TRUE
DLEXGH_T2	2	-0.0331853	FALSE
339ZEM_T2	5.4	0.00165503	TRUE
I2CR2G_T2	2.3	0.130661	FALSE
A8SRJO_T3	13.4	0.0631292	TRUE
2CC0BM_T2	2	0.0341692	FALSE
KUDJHR_T3	2.8	0.032817	FALSE
32PHU4_T2	11.3	0.0559323	TRUE
S4VP85_T1	11.3	0.0554918	TRUE
ULKZFC_T1	7.2	0.00996091	TRUE
DVI5OS_T3	2	0.00714295	FALSE
EMHL0E_T3	2	0.0293074	FALSE
ULKZFC_T2	7.2	-0.00368519	TRUE
QFE9E8_T1	89.8	-0.016853	TRUE
1K9IAN_T3	2	0.406422	FALSE
OI9CSG_T1	85.7	0.177814	TRUE
EMHL0E_T5	2	0.367513	FALSE
SO7XOB_T2	2	0.364447	FALSE

## Sheet: Figure ED3 - plateletlo
sample_id	platelets	sum	variable
0ZTE2L_T4	116	0.952371	TRUE
BWW38Q_T3	285	1.10157	FALSE
2JJ523_T3	132	0.680911	TRUE
7Z9V9Q_T1	199	-0.552666	TRUE
X9H3PX_T3	235	0.336924	FALSE
LIK08H_T2	338	0.248398	FALSE
2JJ523_T4	212	0.153547	TRUE
EC6DJA_T3	130	0.181343	TRUE
ARU8T1_T2	149	-0.248097	TRUE
FKLSVO_T4	290	-0.151099	FALSE
FKLSVO_T5	249	-0.0473189	FALSE
RSSRJU_T2	244	-0.102185	FALSE
F81VCA_T3	280	-0.0872209	FALSE
44KQ3O_T2	288	-0.293115	FALSE
EYIGE1_T2	311	-0.208332	FALSE
BWW38Q_T4	259	-0.230314	FALSE
G8ZRBI_T3	320	0.0933515	FALSE
261EK3_T3	320	0.158602	FALSE
13N151_T1	302	0.145858	FALSE
39H11P_T2	215	0.216655	TRUE
JBEZKB_T4	187	0.156323	TRUE
X65WDO_T2	288	0.218078	FALSE
JBEZKB_T5	127	0.205172	TRUE
4WTCUA_T2	227	0.243106	TRUE
DLEXGH_T2	282	-0.0331853	FALSE
339ZEM_T2	198	0.00165503	TRUE
I2CR2G_T2	138	0.130661	TRUE
A8SRJO_T3	274	0.0631292	FALSE
2CC0BM_T2	271	0.0341692	FALSE
KUDJHR_T3	240	0.032817	FALSE
32PHU4_T2	147	0.0559323	TRUE
S4VP85_T1	314	0.0554918	FALSE
ULKZFC_T1	212	0.00996091	TRUE
DVI5OS_T3	118	0.00714295	TRUE
EMHL0E_T3	155	0.0293074	TRUE
ULKZFC_T2	229	-0.00368519	TRUE
QFE9E8_T1	541	-0.016853	FALSE
1K9IAN_T3	192	0.406422	TRUE
OI9CSG_T1	210	0.177814	TRUE
EMHL0E_T5	268	0.367513	FALSE
SO7XOB_T2	142	0.364447	TRUE

## Sheet: Figure ED3 - therapy type
sample_id	index	IL-6	IL-2	sIL-1RA	CXCL8	CCL2	sum	timepoint	patient_id	variable
0ZTE2L_T4	0ZTE2L_T4	0.479154	0.378493	0.413466	2.22076	1.26999	0.952371	post2	0ZTE2L	PD-1/PD-L1+TKI
BWW38Q_T3	BWW38Q_T3	1.26557	0.4429	0.836819	2.34849	0.614054	1.10157	post1	BWW38Q	other
2JJ523_T3	2JJ523_T3	0.884167	0.164949	0.405901	1.68112	0.268415	0.680911	post1	2JJ523	PD-1/PD-L1+anti-VEGF
7Z9V9Q_T1	7Z9V9Q_T1	-0.896226	-0.163848	-0.404889	-1.14961	-0.148757	-0.552666	post1	7Z9V9Q	PD-1/PD-L1
X9H3PX_T3	X9H3PX_T3	0.762849	0.248751	0.788422	-0.311893	0.196492	0.336924	post2	X9H3PX	ICT-->CTX
LIK08H_T2	LIK08H_T2	1.2281	-0.0115839	0.0275831	0.102125	-0.10424	0.248398	post2	LIK08H	CTLA-4+PD-1
2JJ523_T4	2JJ523_T4	1.38034	-0.0772714	0.174037	-0.527225	-0.18214	0.153547	post2	2JJ523	PD-1/PD-L1+anti-VEGF
EC6DJA_T3	EC6DJA_T3	-0.723011	0.0309282	-0.0362774	1.35574	0.279339	0.181343	post1	EC6DJA	other
ARU8T1_T2	ARU8T1_T2	-1.16225	-0.224521	-0.091708	0.466562	-0.228572	-0.248097	post2	ARU8T1	PD-1/PD-L1+TKI
FKLSVO_T4	FKLSVO_T4	-0.377676	-0.257678	-0.437287	0.50599	-0.188845	-0.151099	post1	FKLSVO	PD-1/PD-L1
FKLSVO_T5	FKLSVO_T5	-0.3167	-0.187171	-0.382326	0.849903	-0.2003	-0.0473189	post2	FKLSVO	PD-1/PD-L1
RSSRJU_T2	RSSRJU_T2	-0.419129	-0.135402	-0.251914	-0.161341	0.456863	-0.102185	post2	RSSRJU	PD-1/PD-L1+CTX
F81VCA_T3	F81VCA_T3	-0.356812	0.0542512	0.108293	-0.196358	-0.0454791	-0.0872209	post2	F81VCA	ICT-->CTX
44KQ3O_T2	44KQ3O_T2	-0.67539	-0.133563	-0.278265	-0.356834	-0.021524	-0.293115	post1	44KQ3O	PD-1/PD-L1
EYIGE1_T2	EYIGE1_T2	-0.263912	-0.234563	-0.17564	-0.364269	-0.00327502	-0.208332	post1	EYIGE1	CTLA-4+PD-1
BWW38Q_T4	BWW38Q_T4	-0.347107	-0.124191	-0.191476	-0.320177	-0.168619	-0.230314	post2	BWW38Q	other
G8ZRBI_T3	G8ZRBI_T3	0.500971	-0.0104048	0.182225	-0.0740154	-0.132018	0.0933515	post2	G8ZRBI	PD-1/PD-L1+RTX
261EK3_T3	261EK3_T3	0.5897	-0.10282	0.328895	0.186934	-0.209701	0.158602	post2	261EK3	ICT-->CTX
13N151_T1	13N151_T1	-0.162433	0.333605	0.207546	0.34672	0.00385083	0.145858	post2	13N151	CTLA-4+PD-1
39H11P_T2	39H11P_T2	0.200009	0.315377	0.176006	0.403949	-0.0120662	0.216655	post2	39H11P	PD-1/PD-L1
JBEZKB_T4	JBEZKB_T4	0.199022	-0.149227	0.101445	0.219612	0.410764	0.156323	post1	JBEZKB	PD-1/PD-L1+anti-VEGF
X65WDO_T2	X65WDO_T2	0.142129	0.146576	0.0654981	0.374089	0.362096	0.218078	post1	X65WDO	PD-1/PD-L1+anti-VEGF
JBEZKB_T5	JBEZKB_T5	0.396663	0.0623323	0.0450101	0.243641	0.278213	0.205172	post2	JBEZKB	PD-1/PD-L1+anti-VEGF
4WTCUA_T2	4WTCUA_T2	0.385014	0.0909213	0.138951	0.250151	0.350495	0.243106	post1	4WTCUA	PD-1/PD-L1
DLEXGH_T2	DLEXGH_T2	-0.241909	-0.173723	-0.0254507	0.127347	0.147809	-0.0331853	post1	DLEXGH	PD-1/PD-L1
339ZEM_T2	339ZEM_T2	-0.0111051	-0.181497	0.0725834	0.0144569	0.113837	0.00165503	post2	339ZEM	PD-1/PD-L1
I2CR2G_T2	I2CR2G_T2	0.0693265	-0.0327225	0.169532	0.15789	0.289278	0.130661	post1	I2CR2G	CTLA-4
A8SRJO_T3	A8SRJO_T3	-0.059165	-0.0129191	0.0935707	0.0634657	0.230693	0.0631292	post2	A8SRJO	PD-1/PD-L1
2CC0BM_T2	2CC0BM_T2	-0.145822	0.0165236	0.0745439	0.266389	-0.0407884	0.0341692	post1	2CC0BM	PD-1/PD-L1
KUDJHR_T3	KUDJHR_T3	0.0910805	0.0531187	0.0867925	-0.0578653	-0.00904125	0.032817	post2	KUDJHR	PD-1/PD-L1
32PHU4_T2	32PHU4_T2	0.191086	0.0232662	0.0468676	0.0254067	-0.00696497	0.0559323	post1	32PHU4	CTLA-4+PD-1
S4VP85_T1	S4VP85_T1	0.186955	0.0900948	0.00861667	-0.0293278	0.0211208	0.0554918	post1	S4VP85	PD-1/PD-L1
ULKZFC_T1	ULKZFC_T1	0.0760313	-0.00672008	-0.122759	0.120198	-0.0169459	0.00996091	post1	ULKZFC	PD-1/PD-L1+TKI
DVI5OS_T3	DVI5OS_T3	0	-0.0482987	-0.0367923	0.0684436	0.0523622	0.00714295	post1	DVI5OS	PD-1/PD-L1
EMHL0E_T3	EMHL0E_T3	0.0395085	-0.0374423	0.00982233	0.103623	0.0310252	0.0293074	post1	EMHL0E	other
ULKZFC_T2	ULKZFC_T2	-0.0443214	-0.00506617	-0.138494	0.208434	-0.0389785	-0.00368519	post2	ULKZFC	PD-1/PD-L1+TKI
QFE9E8_T1	QFE9E8_T1	-0.0745407	0.0613332	-0.0657353	0.0703291	-0.0756515	-0.016853	post1	QFE9E8	other
1K9IAN_T3	1K9IAN_T3	0.280945	0.177071	0.339038	1.01376	0.221292	0.406422	post2	1K9IAN	PD-1/PD-L1+anti-VEGF
OI9CSG_T1	OI9CSG_T1	0.560377	0.0902878	-0.377579	0.5083	0.107682	0.177814	post1	OI9CSG	CTLA-4+PD-1
EMHL0E_T5	EMHL0E_T5	0.922395	0.0539924	0.154613	0.588706	0.117857	0.367513	post2	EMHL0E	other
SO7XOB_T2	SO7XOB_T2	0.966306	0.0561476	-0.0492315	0.643263	0.20575	0.364447	post2	SO7XOB	PD-1/PD-L1+CTX
