# Supplementary material for: Cytokine release syndrome-like serum responses after COVID-19 vaccination are frequent and clinically inapparent under cancer immunotherapy
Source: Nat Cancer. 2022 Jun 17;3(9):1039–51. doi: 10.1038/s43018-022-00398-7 (PMC9499865; doi:10.1038/s43018-022-00398-7)
Supplement: Source Data Extended Data Fig. 4 — Statistical Source Data. [file 43018_2022_398_MOESM10_ESM.xlsx]

## Sheet: Figure ED4
sample_id	cytokine_program_2_logfoldchange	sample_id	is_post1	is_LIHC	is_StageIV	is_female	Age	is_ECOG01	therapy_type	is_Comirnaty	days_from_ICT	is_private_ins	time_from_vacc	crp	platelets
0ZTE2L_T4	0.952371	0ZTE2L_T4	0	0	1	0	56	1	0	1	174	0	8	12	116
BWW38Q_T3	1.10157	BWW38Q_T3	1	0	1	0	72	1	0	1	140	0	24	4.4	285
2JJ523_T3	0.680911	2JJ523_T3	1	1	0	0	60	1	0	1	204	0	36	4.2	132
7Z9V9Q_T1	-0.552666	7Z9V9Q_T1	1	0	1	0	76	1	1	0	12	0	2	120.5	199
X9H3PX_T3	0.336924	X9H3PX_T3	0	0	0	0	65	1	0	1	188	0	25	31.2	235
LIK08H_T2	0.248398	LIK08H_T2	0	0	1	0	81	1	0	1	43	0	12	79.2	338
2JJ523_T4	0.153547	2JJ523_T4	0	1	0	0	60	1	0	1	204	0	13	4.2	212
EC6DJA_T3	0.181343	EC6DJA_T3	1	0	1	0	64	1	0	1	138	0	42	74.9	130
ARU8T1_T2	-0.248097	ARU8T1_T2	0	0	1	0	60	1	0	1	77	0	1	16.6	149
FKLSVO_T4	-0.151099	FKLSVO_T4	1	0	1	0	68	0	1	1	315	1	39	2	290
FKLSVO_T5	-0.0473189	FKLSVO_T5	0	0	1	0	68	0	1	1	315	1	21	2	249
RSSRJU_T2	-0.102185	RSSRJU_T2	0	0	0	0	55	1	0	1	90	0	19	2	244
F81VCA_T3	-0.0872209	F81VCA_T3	0	0	0	1	45	1	0	1	212	1	26	2.8	280
44KQ3O_T2	-0.293115	44KQ3O_T2	1	0	1	1	80	1	1	1	52	0	34	9.9	288
EYIGE1_T2	-0.208332	EYIGE1_T2	1	0	1	1	42	1	0	1	38	0	33	5.8	311
BWW38Q_T4	-0.230314	BWW38Q_T4	0	0	1	0	72	1	0	1	140	0	7	4.4	259
G8ZRBI_T3	0.0933515	G8ZRBI_T3	0	0	0	0	60	1	0	0	168	0	20	7.5	320
261EK3_T3	0.158602	261EK3_T3	0	0	1	0	68	1	0	1	105	0	23	127.8	320
13N151_T1	0.145858	13N151_T1	0	0	0	0	70	0	0	1	9	1	12	3.1	302
39H11P_T2	0.216655	39H11P_T2	0	0	0	0	64	1	1	1	183	0	14	3.4	215
JBEZKB_T4	0.156323	JBEZKB_T4	1	1	0	0	75	1	0	0	212	0	19	2	187
X65WDO_T2	0.218078	X65WDO_T2	1	0	0	0	70	1	0	1	95	1	3	77	288
JBEZKB_T5	0.205172	JBEZKB_T5	0	1	0	0	75	1	0	0	212	0	37	2	127
4WTCUA_T2	0.243106	4WTCUA_T2	1	0	0	0	41	1	1	1	41	0	21	91.2	227
DLEXGH_T2	-0.0331853	DLEXGH_T2	1	0	0	0	62	1	1	1	96	0	9	2	282
339ZEM_T2	0.00165503	339ZEM_T2	0	0	0	1	62	0	1	1	90	0	23	5.4	198
I2CR2G_T2	0.130661	I2CR2G_T2	1	0	1	1	58	1	0	1	211	0	13	2.3	138
A8SRJO_T3	0.0631292	A8SRJO_T3	0	0	1	0	59	1	1	0	162	0	2	13.4	274
2CC0BM_T2	0.0341692	2CC0BM_T2	1	0	1	0	62	1	1	1	108	0	4	2	271
KUDJHR_T3	0.032817	KUDJHR_T3	0	0	1	0	57	1	1	1	256	0	9	2.8	240
32PHU4_T2	0.0559323	32PHU4_T2	1	1	0	0	73	1	0	1	91	0	8	11.3	147
S4VP85_T1	0.0554918	S4VP85_T1	1	0	1	1	62	0	1	1	20	0	1	11.3	314
ULKZFC_T1	0.00996091	ULKZFC_T1	1	0	1	0	77	0	0	0	16	1	9	7.2	212
DVI5OS_T3	0.00714295	DVI5OS_T3	1	0	0	1	67	1	1	1	61	0	23	2	118
EMHL0E_T3	0.0293074	EMHL0E_T3	1	0	1	1	55	0	0	1	163	0	12	2	155
ULKZFC_T2	-0.00368519	ULKZFC_T2	0	0	1	0	77	0	0	0	16	1	17	7.2	229
QFE9E8_T1	-0.016853	QFE9E8_T1	1	0	1	1	82	1	0	1	3	0	18	89.8	541
1K9IAN_T3	0.406422	1K9IAN_T3	0	1	0	1	56	1	0	1	129	0	20	2	192
OI9CSG_T1	0.177814	OI9CSG_T1	1	0	0	0	80	1	0	1	20	0	6	85.7	210
EMHL0E_T5	0.367513	EMHL0E_T5	0	0	1	1	55	0	0	1	163	0	12	2	268
SO7XOB_T2	0.364447	SO7XOB_T2	0	0	0	0	56	1	0	1	21	0	9	2	142
