# Supplementary material for: Cytokine release syndrome-like serum responses after COVID-19 vaccination are frequent and clinically inapparent under cancer immunotherapy
Source: Nat Cancer. 2022 Jun 17;3(9):1039–51. doi: 10.1038/s43018-022-00398-7 (PMC9499865; doi:10.1038/s43018-022-00398-7)
Supplement: Source Data Extended Data Fig. 5 — Statistical Source Data. [file 43018_2022_398_MOESM11_ESM.xlsx]

## Sheet: Figure ED5 - Panel A
Vaccinated	Unvaccinated
574	404
437	441
507	431
470	409
463	325
451	371
414	295
399	364
386	352
386	85
382	266
382	301
366	230
359	61
359	207
353	103
284	200
344	198
343	198
316	197
301	123
298	30
297	30
290	127
287	85
283	72
282
184
267
266
260
259
255
253
247
239
232
228
227
221
212
210
210
206
205
204
204
204
204
203
200
197
196
196
85
191
44
177
172
62
155
154
134
127

## Sheet: Figure ED5 - Panel C
	record_id	weight	Sex	vaccinated	Age_at_inclusion	Patient_ID	private_insurance	scores	match_id
0	1	1	M	0	68	L9YLRD	private	0.569465	X06IIV
1	4	0.5	M	0	76	7Z9V9Q	public	0.437382	ROAJMS
2	4	0.5	M	0	76	7Z9V9Q	public	0.437382	2TSZNX
3	8	1	M	0	60	G8ZRBI	public	0.537549	KQQNSB
4	14	1	M	0	73	32PHU4	public	0.45539	6XW7QX
5	16	0.5	F	0	42	EYIGE1	public	0.582676	6MLHCE
6	16	0.5	F	0	42	EYIGE1	public	0.582676	9J5YFK
7	27	1	F	0	50	VMQLNV	public	0.538153	MXSP3T
8	30	1	M	0	57	KUDJHR	public	0.556253	2FH9M5
9	33	1	M	0	62	2CC0BM	public	0.524875	H42U5T
10	36	1	M	0	73	YJYW3T	public	0.45539	LH6ZAL
11	42	1	M	0	41	4WTCUA	public	0.644098	7O6TMW
12	43	0.333333	M	0	68	IOQ3FO	public	0.486591	Y0MJKV
13	43	0.333333	M	0	68	IOQ3FO	public	0.486591	VNW7NT
14	43	0.333333	M	0	68	IOQ3FO	public	0.486591	DF2YRV
15	49	0.5	F	0	56	1K9IAN	public	0.501881	D9SB9D
16	49	0.5	F	0	56	1K9IAN	public	0.501881	L5ZXEF
17	50	1	M	0	70	X65WDO	private	0.557371	XL3D1Y
18	51	0.25	M	0	70	J79PAG	public	0.473971	J2Z8MC
19	51	0.25	M	0	70	J79PAG	public	0.473971	7F3S4X
20	51	0.25	M	0	70	J79PAG	public	0.473971	C1ABPH
21	51	0.25	M	0	70	J79PAG	public	0.473971	36O7LQ
22	53	1	F	0	49	J7CXX9	public	0.543989	2DP8J8
23	54	1	M	0	55	RSSRJU	public	0.568434	RWCFP8
24	59	1	M	0	61	RIRRZD	public	0.531228	E4MQ91
25	63	1	M	0	54	W0D7T8	public	0.57442	V8LVB1
26	64	1	M	1	53	6MLHCE	public	0.580329	6MLHCE
27	65	1	M	1	66	D9SB9D	public	0.499327	D9SB9D
28	66	1	M	1	40	7O6TMW	public	0.648769	7O6TMW
29	67	1	F	1	53	H42U5T	public	0.520258	H42U5T
30	68	1	M	1	71	2FH9M5	private	0.551267	2FH9M5
31	69	1	M	1	68	Y0MJKV	public	0.486591	Y0MJKV
32	70	1	M	1	67	V8LVB1	private	0.575442	V8LVB1
33	71	1	M	1	55	RWCFP8	public	0.568434	RWCFP8
34	72	1	M	1	68	VNW7NT	public	0.486591	VNW7NT
35	73	1	F	1	64	LH6ZAL	public	0.451822	LH6ZAL
36	74	1	F	1	66	ROAJMS	public	0.439391	ROAJMS
37	75	1	M	1	70	XL3D1Y	private	0.557371	XL3D1Y
38	76	1	M	1	68	DF2YRV	public	0.486591	DF2YRV
39	77	1	M	1	53	9J5YFK	public	0.580329	9J5YFK
40	78	1	F	1	60	J2Z8MC	public	0.476909	J2Z8MC
41	79	1	F	1	63	6XW7QX	public	0.458077	6XW7QX
42	80	1	F	1	50	MXSP3T	public	0.538153	MXSP3T
43	81	1	M	1	66	L5ZXEF	public	0.499327	L5ZXEF
44	82	1	M	1	76	2TSZNX	public	0.437382	2TSZNX
45	83	1	M	1	68	X06IIV	private	0.569465	X06IIV
46	84	1	F	1	60	7F3S4X	public	0.476909	7F3S4X
47	85	1	M	1	69	C1ABPH	public	0.480262	C1ABPH
48	86	1	M	1	58	2DP8J8	public	0.550069	2DP8J8
49	87	1	M	1	60	KQQNSB	public	0.537549	KQQNSB
50	88	1	M	1	61	E4MQ91	public	0.531228	E4MQ91
51	89	1	M	1	69	36O7LQ	public	0.480262	36O7LQ

## Sheet: Figure ED5 - Panel D_top
AE	Vacc_n	Vacc_perc	Vacc_95CI_LL	Vacc_95CI_UL	Unvacc_n	Unvacc_perc	Unvacc_95CI_LL	Unvacc_95CI_UL
Autoimmune_Disorder-Arthritis	0	0	0	13.2275	1	3.84615	0.0973288	19.637
Autoimmune_disorder_Colitis	1	3.84615	0.0973288	19.637	5	19.2308	6.55481	39.3506
Autoimmmune_disorder_Hepatitis	2	7.69231	0.945539	25.1303	3	11.5385	2.44581	30.154
Autoimmune_disorder-Hypophysitis	0	0	0	13.2275	1	3.84615	0.0973288	19.637
Autoimmune_disorder_Nephritis	2	7.69231	0.945539	25.1303	1	3.84615	0.0973288	19.637
Autoimmune_disorder_Pancreatitis	0	0	0	13.2275	1	3.84615	0.0973288	19.637
Autoimmune_disorder_Pnumonitis	1	3.84615	0.0973288	19.637	3	11.5385	2.44581	30.154
Autoimmune_Disorder-Thrombocytopenia	0	0	0	13.2275	1	3.84615	0.0973288	19.637
Autoimmune_disorder_Thyroiditis	2	7.69231	0.945539	25.1303	0	0	0	13.2275
Anemia	16	61.5385	40.5708	79.774	5	19.2308	6.55481	39.3506
Febrile_Neutropenia	1	3.84615	0.0973288	19.637	2	7.69231	0.945539	25.1303
Fever	5	19.2308	6.55481	39.3506	1	3.84615	0.0973288	19.637
COVID-19 Pneumonia	0	0	0	13.2275	2	7.69231	0.945539	25.1303
Heart_Failure	3	11.5385	2.44581	30.154	0	0	0	13.2275
Respiratory_Failure	0	0	0	13.2275	4	15.3846	4.35635	34.8679
Other Infections	5	19.2308	6.55481	39.3506	2	7.69231	0.945539	25.1303				other infections includes eye infection, mucositis, meningitis, penile infection, sepsis, tooth infection, urinary infection
Fatigue	11	42.307	23.3522	63.082	4	15.3846	4.35635	34.8679
Nausea	2	7.69231	0.945539	25.1303	1	3.84615	0.0973288	19.637
Diarrhea	4	15.3846	4.35635	34.8679	10	38.4615	20.226	59.4292
Acute Kidney Injury	0	0	0	13.2275	1	3.84615	0.0973288	19.637
Hepatic Injury	0	0	0	13.2275	1	3.84615	0.0973288	19.637
Other GI events	11	42.307	23.3522	63.082	5	19.2308	6.55481	39.3506				other GI events includes constipation, dysarthria, dysphagia, gastric hemorrhage, ileus, mucositis_oral, vomiting
Edema_cerebral	0	0	0	13.2275	1	3.84615	0.0973288	19.637
Other CNS	1	3.84615	0.0973288	19.637	6	23.0769	8.97401	43.6475				other cns includes delirium, insomnia, intracranial hemorrhage, vertigo
Pain_all_types	6	23.0769	8.97401	43.6475	3	11.5385	2.44581	30.154				pain all types includes arthralgia, back pain, foot pain, headache, myalgia, pain at injection site=
Paresthesia	4	15.3846	4.35635	34.8679	3	11.5385	2.44581	30.154
Other MS	5	19.2308	6.55481	39.3506	2	7.69231	0.945539	25.1303				other ms includes general muscle weakness, muscle cramps,
Infusion_related_reaction	0	0	0	13.2275	2	7.69231	0.945539	25.1303
Pruritus	1	3.84615	0.0973288	19.637	0	0	0	13.2275
Rash_maculo-papular	0	0	0	13.2275	1	3.84615	0.0973288	19.637
Other Derm. Events	6	23.0769	8.97401	43.6475	2	7.69231	0.945539	25.1303				other derm events include alopecia, dermatitis, dry mouth, dry skin, erythema, flush, skin hypopigmentation,
Other	4	15.3846	4.35635	34.8679	4	15.3846	4.35635	34.8679				others include common cold, cough, dyspnea, edema limbs, lymphedema, sinus tachycardia
Creatinine_increase	5	19.2308	6.55481	39.3506	3	11.5385	2.44581	30.154
Bilirubin_increase	8	30.769	14.326	51.7896	0	0	0	13.2275
Other Lab	3	11.5385	2.44581	30.154	5	19.2308	6.55481	39.3506

## Sheet: Figure ED5 - Panel D_bottom
AE	Vacc_n	Vacc_perc	Vacc_95CI_LL	Vacc_95CI_uL	Unvacc_n	Unvacc_perc	Unvacc_95CI_LL	Unvacc_95CI_uL
Autoimmune_disorder_Colitis	1	3.84615	0.0973288	19.637	5	19.2308	6.55481	39.3506
Autoimmmune_disorder_Hepatitis	2	7.69231	0.945539	25.1303	3	11.5385	2.44581	30.154
Autoimmune_disorder-Hypophysitis	0	0	0	13.2275	1	3.84615	0.0973288	19.637
Autoimmune_disorder_Nephritis	2	7.69231	0.945539	25.1303	1	3.84615	0.0973288	19.637
Autoimmune_disorder_Pancreatitis	0	0	0	13.2275	1	3.84615	0.0973288	19.637
Autoimmune_disorder_Pnumonitis	1	3.84615	0.0973288	19.637	3	11.5385	2.44581	30.154
Autoimmune_Disorder-Thrombocytopenia	0	0	0	13.2275	1	3.84615	0.0973288	19.637
Anemia	3	11.5385	2.44581	30.154	1	3.84615	0.0973288	19.637
Febrile_neutropenia	1	3.84615	0.0973288	19.637	2	7.69231	0.945539	25.1303
COVID-19 Pneumonia	0	0	0	13.2275	2	7.69231	0.945539	25.1303
Heart_Failure	2	7.69231	0.945539	25.1303	0	0	0	13.2275
Respiratory_Failure	0	0	0	13.2275	4	15.3846	4.35635	34.8679
Tooth_Infection	1	3.84615	0.0973288	19.637	0	0	0	13.2275
Dyspnea	0	0	0	13.2275	1	3.84615	0.0973288	19.637
Fatigue	3	11.5385	2.44581	30.154	1	3.84615	0.0973288	19.637
Diarrhea	1	3.84615	0.0973288	19.637	3	11.5385	2.44581	30.154
Constipation	2	7.69231	0.945539	25.1303	1	3.84615	0.0973288	19.637
Acute Kidney Injury	1	3.84615	0.0973288	19.637	0	0	0	13.2275
Hepatic Injury	0	0	0	13.2275	1	3.84615	0.0973288	19.637
Gastric Hemorrhage	1	3.84615	0.0973288	19.637	0	0	0	13.2275
Ileus	2	7.69231	0.945539	25.1303	0	0	0	13.2275
Meningitis	2	7.69231	0.945539	25.1303	0	0	0	13.2275
Intracranial Hemorrhage	0	0	0	13.2275	1	3.84615	0.0973288	19.637
Edema_cerebral	0	0	0	13.2275	1	3.84615	0.0973288	19.637
Delirium	0	0	0	13.2275	1	3.84615	0.0973288	19.637
Insomnia	0	0	0	13.2275	1	3.84615	0.0973288	19.637
General_muscle_weakness	2	7.69231	0.945539	25.1303	0	0	0	13.2275
Dermatitis_radiation	0	0	0	13.2275	1	3.84615	0.0973288	19.637
Infusion_related_reaction	0	0	0	13.2275	1	3.84615	0.0973288	19.637
Creatinine_increase	0	0	0	13.2275	1	3.84615	0.0973288	19.637
Hyponatremia	1	3.84615	0.0973288	19.637	1	3.84615	0.0973288	19.637
Alanine_aminotransferase_increased	0	0	0	13.2275	1	3.84615	0.0973288	19.637
