# Supplementary material for: Cytokine release syndrome-like serum responses after COVID-19 vaccination are frequent and clinically inapparent under cancer immunotherapy
Source: Nat Cancer. 2022 Jun 17;3(9):1039–51. doi: 10.1038/s43018-022-00398-7 (PMC9499865; doi:10.1038/s43018-022-00398-7)
Supplement: Source Data Extended Data Fig. 6 — Statistical Source Data. [file 43018_2022_398_MOESM12_ESM.xlsx]

## Sheet: Figure ED6 - Panel B
	Sex	vaccinated	Age_at_inclusion	Patient_ID	ECOG	scores	match_id	record_id
64	M	1	53	6MLHCE	low	0.691225	6MLHCE	64
58	M	0	52	QLWN64	low	0.695314	6MLHCE	58
65	M	1	66	D9SB9D	high	0.481062	D9SB9D	65
60	M	0	67	QH6V9I	high	0.475495	D9SB9D	60
66	M	1	40	7O6TMW	high	0.614153	7O6TMW	66
42	M	0	41	4WTCUA	high	0.609847	7O6TMW	42
67	F	1	53	H42U5T	high	0.488172	H42U5T	67
21	M	0	65	X9H3PX	high	0.486639	H42U5T	21
68	M	1	71	2FH9M5	low	0.604256	2FH9M5	68
18	M	0	70	13N151	low	0.609597	2FH9M5	18
69	M	1	68	Y0MJKV	high	0.469947	Y0MJKV	69
1	M	0	68	L9YLRD	high	0.469947	Y0MJKV	1
70	M	1	67	V8LVB1	high	0.475495	V8LVB1	70
60	M	0	67	QH6V9I	high	0.475495	V8LVB1	60
71	M	1	55	RWCFP8	high	0.54166	RWCFP8	71
54	M	0	55	RSSRJU	high	0.54166	RWCFP8	54
72	M	1	68	VNW7NT	high	0.469947	VNW7NT	72
1	M	0	68	L9YLRD	high	0.469947	VNW7NT	1
73	F	1	64	LH6ZAL	high	0.428081	LH6ZAL	73
4	M	0	76	7Z9V9Q	high	0.426878	LH6ZAL	4
74	F	1	66	ROAJMS	high	0.4174	ROAJMS	74
7	M	0	78	3R4SN5	high	0.416661	ROAJMS	7
75	M	1	70	XL3D1Y	high	0.458926	XL3D1Y	75
51	M	0	70	J79PAG	high	0.458926	XL3D1Y	51
76	M	1	68	DF2YRV	high	0.469947	DF2YRV	76
1	M	0	68	L9YLRD	high	0.469947	DF2YRV	1
77	M	1	53	9J5YFK	high	0.552212	9J5YFK	77
63	M	0	54	W0D7T8	high	0.546964	9J5YFK	63
78	F	1	60	J2Z8MC	low	0.597217	J2Z8MC	78
36	M	0	73	YJYW3T	low	0.593488	J2Z8MC	36
79	F	1	63	6XW7QX	high	0.433479	6XW7QX	79
5	M	0	75	JBEZKB	high	0.432085	6XW7QX	5
80	F	1	50	MXSP3T	high	0.504318	MXSP3T	80
27	F	0	50	VMQLNV	high	0.504318	MXSP3T	27
81	M	1	66	L5ZXEF	high	0.481062	L5ZXEF	81
60	M	0	67	QH6V9I	high	0.475495	L5ZXEF	60
82	M	1	76	2TSZNX	low	0.577204	2TSZNX	82
61	M	0	77	ULKZFC	low	0.571764	2TSZNX	61
83	M	1	68	X06IIV	high	0.469947	X06IIV	83
1	M	0	68	L9YLRD	high	0.469947	X06IIV	1
84	F	1	60	7F3S4X	high	0.449831	7F3S4X	84
25	M	0	72	BWW38Q	high	0.448046	7F3S4X	25
85	M	1	69	C1ABPH	high	0.464422	C1ABPH	85
11	F	0	58	I2CR2G	high	0.460808	C1ABPH	11
86	M	1	58	2DP8J8	low	0.669473	2DP8J8	86
53	F	0	49	J7CXX9	low	0.64915	2DP8J8	53
87	M	1	60	KQQNSB	low	0.660185	KQQNSB	87
53	F	0	49	J7CXX9	low	0.64915	KQQNSB	53
88	M	1	61	E4MQ91	low	0.655423	E4MQ91	88
53	F	0	49	J7CXX9	low	0.64915	E4MQ91	53
89	M	1	69	36O7LQ	high	0.464422	36O7LQ	89
11	F	0	58	I2CR2G	high	0.460808	36O7LQ	11

## Sheet: Figure ED6 - Panel C_top
AE	Vacc_n	Vacc_perc	Vacc_95CI_LL	Vacc_95CI_UL	Unvacc_n	Unvacc_perc	Unvacc_95CI_LL	Unvacc_95CI_UL
Autoimmune_Disorder-Arthritis	0	0	0	13.2275	1	3.84615	0.0973288	19.637
Autoimmune_disorder_Colitis	2	7.69231	0.945539	25.1303	5	19.2308	6.55481	39.3506
Autoimmmune_disorder_Hepatitis	3	11.5385	2.44581	30.154	3	11.5385	2.44581	30.154
Autoimmune_disorder-Hypophysitis	0	0	0	13.2275	1	3.84615	0.0973288	19.637
Autoimmune_disorder_Nephritis	1	3.84615	0.0973288	19.637	1	3.84615	0.0973288	19.637
Autoimmune_disorder_Pancreatitis	0	0	0	13.2275	1	3.84615	0.0973288	19.637
Autoimmune_disorder_Pneumonitis	1	3.84615	0.0973288	19.637	3	11.5385	2.44581	30.154
Autoimmune_Disorder-Thrombocytopenia	0	0	0	13.2275	1	3.84615	0.0973288	19.637
Anemia	8	30.7692	14.326	51.7896	5	19.2308	6.55481	39.3506
Febrile_Neutropenia	3	11.5385	2.44581	30.154	2	7.69231	0.945539	25.1303
Thrombocytopenia	3	11.5385	2.44581	30.154	0	0	0	13.2275
Fever	0	0	0	13.2275	1	3.84615	0.0973288	19.637
COVID-19 Pneumonia	0	0	0	13.2275	2	7.69231	0.945539	25.1303
Heart_Failure	2	7.69231	0.945539	25.1303	0	0	0	13.2275
Respiratory_Failure	0	0	0	13.2275	4	15.3846	4.35635	34.8679
Other Infections	12	18.75	26.5871	66.6292	2	7.69231	0.945539	25.1303			other infections includes diarrhea Cdiff, epec, eye infection, mucositis, penile infection, sepsis, skin infection, urinary infection
Fatigue	8	30.7692	14.326	51.7896	4	15.3846	4.35635	34.8679
Nausea	4	15.3846	4.35635	34.8679	1	3.84615	0.0973288	19.637
Diarrhea	8	30.7692	14.326	51.7896	10	38.4615	20.226	59.4292
Acute Kidney Injury	0	0	0	13.2275	1	3.84615	0.0973288	19.637
Hepatic Injury	0	0	0	13.2275	1	3.84615	0.0973288	19.637
Other GI events	14	53.8462	33.3708	73.4129	5	19.2308	6.55481	39.3506			other GI events includes constipation, dysarthria, dysphagia, ileus, mucositis_oral, vomiting
Edema_cerebral	0	0	0	51.7896	1	3.84615	0.0973288	19.637
Other CNS	0	0	0	13.2275	6	23.0769	8.97401	43.6475			other cns includes delirium, insomnia, intracranial hemorrhage, vertigo
Pain_all_types	2	7.69231	0.945539	25.1303	3	11.5385	2.44581	30.154			pain all types includes arthralgia, back pain, headache, myalgia
Paresthesia	1	3.84615	0.0973288	19.637	3	11.5385	2.44581	30.154
Other MS	8	30.7692	14.326	51.7896	2	7.69231	0.945539	25.1303			other ms includes general muscle weakness, muscle cramps,
Infusion_related_reaction	0	0	0	13.2275	2	7.69231	0.945539	25.1303
Pruritus	5	19.2308	6.55481	39.3506	0	0	0	13.2275
Rash_maculo-papular	1	3.84615	0.0973288	19.637	1	3.84615	0.0973288	19.637
Other Derm. Events	4	15.3846	4.35635	34.8679	4	15.3846	4.35635	34.8679			other derm events include alopecia, dermatitis, dry mouth, dry skin, erythema,
Other	6	23.0769	8.97401	43.6475	4	15.3846	4.35635	34.8679			others include common cold, cough, dyspnea, edema limbs, lymphedema, sinus tachycardia
Creatinine_increase	3	11.5385	2.44581	30.154	3	11.5385	2.44581	30.154
Bilirubin_increase	6	23.0769	8.97401	43.6475	0	0	0	13.2275			includes alt, ast, hypercalcemia, hyperkalemia, hypokalemia, hyponatremia
Other Lab	4	15.3846	4.35635	34.8679	5	19.2308	6.55481	39.3506

## Sheet: Figure ED6 - Panel C_bottom
AE	Vacc_n	Vacc_perc	Vacc_95CI_LL	Vacc_95CI_UL	Unvacc_n	Unvacc_perc	Unvacc_95CI_LL	Unvacc_95CI_UL
Autoimmune_disorder_Colitis	2	7.69231	0.945539	25.1303	5	19.2308	6.55481	39.3506
Autoimmmune_disorder_Hepatitis	3	11.5385	2.44581	30.154	3	11.5385	2.44581	30.154
Autoimmune_disorder-Hypophysitis	0	0	0	13.2275	1	3.84615	0.0973288	19.637
Autoimmune_disorder_Nephritis	1	3.84615	0.0973288	19.637	1	3.84615	0.0973288	19.637
Autoimmune_disorder_Pancreatitis	0	0	0	13.2275	1	3.84615	0.0973288	19.637
Autoimmune_disorder_Pneumonitis	1	3.84615	0.0973288	19.637	3	11.5385	2.44581	30.154
Autoimmune_Disorder-Thrombocytopenia	0	0	0	13.2275	1	3.84615	0.0973288	19.637
Anemia	0	0	0	13.2275	1	3.84615	0.0973288	19.637
Febrile_neutropenia	3	11.5385	2.44581	30.154	2	7.69231	0.945539	25.1303
COVID-19 Pneumonia	0	0	0	13.2275	2	7.69231	0.945539	25.1303
Heart_Failure	2	7.69231	0.945539	25.1303	0	0	0	13.2275
Respiratory_Failure	0	0	0	13.2275	4	15.3846	4.35635	34.8679
Sepsis	1	3.84615	0.0973288	19.637	0	0	0	13.2275
Dyspnea	0	0	0	13.2275	1	3.84615	0.0973288	19.637
Fatigue	4	15.3846	4.35635	34.8679	1	3.84615	0.0973288	19.637
Diarrhea	4	15.3846	4.35635	34.8679	3	11.5385	2.44581	30.154
Diarrhea_c_diff	1	3.84615	0.0973288	19.637	0	0	0	13.2275
Diarrhea_epec	1	3.84615	0.0973288	19.637	0	0	0	13.2275
Constipation	0	0	0	13.2275	1	3.84615	0.0973288	19.637
Nausea	4	15.3846	4.35635	34.8679	0	0	0	13.2275
Acute Kidney Injury	1	3.84615	0.0973288	19.637	0	0	0	13.2275
Hepatic Injury	0	0	0	13.2275	1	3.84615	0.0973288	19.637
Ileus	2	7.69231	0.945539	25.1303	0	0	0	13.2275
Intracranial Hemorrhage	0	0	0	13.2275	1	3.84615	0.0973288	19.637
Edema_cerebral	0	0	0	13.2275	1	3.84615	0.0973288	19.637
Delirium	0	0	0	13.2275	1	3.84615	0.0973288	19.637
Insomnia	0	0	0	13.2275	1	3.84615	0.0973288	19.637
General_muscle_weakness	4	15.3846	4.35635	34.8679	0	0	0	13.2275
Dermatitis_radiation	0	0	0	13.2275	1	3.84615	0.0973288	19.637
Infusion_related_reaction	0	0	0	13.2275	1	3.84615	0.0973288	19.637
Creatinine_increase	0	0	0	13.2275	1	3.84615	0.0973288	19.637
Hyponatremia	0	0	0	13.2275	1	3.84615	0.0973288	19.637
Alanine_aminotransferase_increased	0	0	0	13.2275	1	3.84615	0.0973288	19.637
