# Supplementary material for: Cytokine release syndrome-like serum responses after COVID-19 vaccination are frequent and clinically inapparent under cancer immunotherapy
Source: Nat Cancer. 2022 Jun 17;3(9):1039–51. doi: 10.1038/s43018-022-00398-7 (PMC9499865; doi:10.1038/s43018-022-00398-7)
Supplement: Source Data Extended Data Fig. 7 — Statistical Source Data. [file 43018_2022_398_MOESM13_ESM.xlsx]

## Sheet: Figure ED7 - Panel A left-vacc
event_at	removed	observed	censored	entrance	at_risk
-30	1	1	0	64	64
-3	1	1	0	0	63
0	1	1	0	0	62
1	1	1	0	0	61
5	1	1	0	0	60
6	2	2	0	0	59
8	1	1	0	0	57
15	1	1	0	0	56
16	2	2	0	0	55
20	1	1	0	0	53
21	2	2	0	0	52
24	1	1	0	0	50
25	1	1	0	0	49
28	3	3	0	0	48
31	1	1	0	0	45
33	1	1	0	0	44
39	2	2	0	0	43
41	1	1	0	0	41
42	4	4	0	0	40
44	1	1	0	0	36
49	2	2	0	0	35
52	1	1	0	0	33
56	2	2	0	0	32
59	1	1	0	0	30
60	1	1	0	0	29
64	1	1	0	0	28
67	1	1	0	0	27
71	2	2	0	0	26
81	1	1	0	0	24
84	2	2	0	0	23
85	1	1	0	0	21
98	1	1	0	0	20
104	1	1	0	0	19
110	1	1	0	0	18
130	1	1	0	0	17
133	1	1	0	0	16
154	1	1	0	0	15
172	2	1	1	0	14
174	1	1	0	0	12
175	1	1	0	0	11
189	1	1	0	0	10
195	1	1	0	0	9
210	1	0	1	0	8
221	1	0	1	0	7
225	1	1	0	0	6
245	1	1	0	0	5
259	1	1	0	0	4
260	1	1	0	0	3
379	1	1	0	0	2
401	1	1	0	0	1

## Sheet: Figure ED7 - Panel A left-unvac
event_at	removed	observed	censored	entrance	at_risk
0	2	2	0	26	26
4	1	1	0	0	24
5	1	1	0	0	23
7	2	2	0	0	22
8	1	1	0	0	20
12	1	1	0	0	19
18	1	1	0	0	18
20	1	1	0	0	17
21	4	4	0	0	16
22	2	2	0	0	12
28	1	1	0	0	10
29	1	1	0	0	9
30	1	1	0	0	8
32	1	1	0	0	7
33	1	1	0	0	6
42	1	1	0	0	5
56	1	1	0	0	4
64	1	1	0	0	3
77	1	1	0	0	2
148	1	1	0	0	1

## Sheet: Figure ED7 - Panel A right-vacc
event_at	removed	observed	censored	entrance	at_risk
0	0	0	0	64	64
9	1	1	0	0	64
13	1	1	0	0	63
15	1	1	0	0	62
28	1	1	0	0	61
32	1	1	0	0	60
33	1	1	0	0	59
39	1	1	0	0	58
42	2	2	0	0	57
47	1	1	0	0	55
60	1	1	0	0	54
62	1	1	0	0	53
93	1	1	0	0	52
98	1	1	0	0	51
110	1	1	0	0	50
112	2	2	0	0	49
127	1	0	1	0	47
134	1	0	1	0	46
142	1	1	0	0	45
154	1	0	1	0	44
164	1	1	0	0	43
172	1	0	1	0	42
175	2	2	0	0	41
177	1	0	1	0	39
191	1	0	1	0	38
196	1	0	1	0	37
197	2	1	1	0	36
200	1	0	1	0	34
202	1	1	0	0	33
203	1	0	1	0	32
204	3	0	3	0	31
210	1	0	1	0	28
212	1	0	1	0	27
216	1	1	0	0	26
221	1	0	1	0	25
222	1	1	0	0	24
224	1	1	0	0	23
227	1	0	1	0	22
238	1	1	0	0	21
239	1	0	1	0	20
247	1	0	1	0	19
255	1	0	1	0	18
259	1	0	1	0	17
267	1	0	1	0	16
284	1	0	1	0	15
297	1	0	1	0	14
301	1	0	1	0	13
317	1	1	0	0	12
343	1	0	1	0	11
344	1	0	1	0	10
353	1	0	1	0	9
359	1	0	1	0	8
382	1	0	1	0	7
386	1	0	1	0	6
399	1	0	1	0	5
430	1	1	0	0	4
470	1	0	1	0	3
529	1	1	0	0	2
574	1	0	1	0	1

## Sheet: Figure ED7 - Panel A right-unva
event_at	removed	observed	censored	entrance	at_risk
0	1	1	0	26	26
13	1	1	0	0	25
18	1	1	0	0	24
20	1	1	0	0	23
21	2	2	0	0	22
22	1	1	0	0	20
30	2	2	0	0	19
31	1	1	0	0	17
32	1	1	0	0	16
35	1	1	0	0	15
37	1	1	0	0	14
38	1	1	0	0	13
52	2	2	0	0	12
85	1	0	1	0	10
101	1	1	0	0	9
123	1	0	1	0	8
128	1	1	0	0	7
148	1	1	0	0	6
197	1	0	1	0	5
198	1	0	1	0	4
230	1	1	0	0	3
300	1	0	1	0	2
352	1	0	1	0	1

## Sheet: Figure ED7 - Panel B left
days_survival	before	28d post	>28d post	unvacc
0	1
1	1
3	0
6	1
9	0
11	0
12	0
15	1
16	1
20	1
21	1
21	1
22	0
24	1
28	1
28	1
31	1
37	0
38	0
39	1
41	1
42	1
43	0
44	1
49	1
49	1
52	0
54	0
56	1
59	1
61	0
68	0
84	1
84	1
90	0
95	0
104	1
108	0
129	0
133	1
140	0
183	0
188	0
189	1
195	1
256	0
312	0
379	1
2		1
3		1
4		1
4		1
4		1
5		1
6		1
6		1
9		1
14		1
19		1
19		1
21		1
22		1
27		1
27		1
28		0
28		0
28		0
28		0
28		0
28		0
28		0
28		0
28		0
28		0
28		0
28		0
28		0
28		0
28		0
28		0
28		0
28		0
28		0
28		0
28		0
2			1
3			1
4			1
5			1
9			1
12			1
12			1
13			1
14			1
17			1
23			1
31			1
36			1
39			1
49			1
61			1
122			1
141			0
148			0
152			1
194			0
0				1
0				1
4				1
5				1
7				1
7				1
8				1
12				1
18				1
20				1
21				1
21				1
21				1
21				1
22				1
22				1
28				1
29				1
30				1
32				1
33				1
42				1
56				1
64				1
77				1
148				1

## Sheet: Figure ED7 - Panel B right
	before	28d post	>28d post	unvacc
4		1
5		1
6		1
7		1
19		1
20		1
27		1
27		1
28		0
28		0
28		0
28		0
28		0
28		0
28		0
28		0
28		0
28		0
28		0
28		0
28		0
28		0
28		0
28		0
28		0
28		0
28		0
28		0
28		0
28		0
28		0
28		0
28		0
28		0
28		0
28		0
28		0
28		0
28		0
28		0
28		0
28		0
28		0
28		0
28		0
28		0
28		0
28		0
28		0
28		0
28		0
28		0
28		0
28		0
28		0
28		0
5			1
13			1
22			1
27			1
31			1
37			1
42			1
67			1
70			0
78			1
79			1
91			0
102			0
109			0
121			1
123			0
127			0
128			0
130			0
133			0
135			0
137			0
138			0
140			0
141			0
142			0
144			0
148			0
150			0
151			1
154			1
156			0
159			0
161			0
167			0
173			0
177			0
194			0
278			1
0				1
13				1
18				1
20				1
21				1
21				1
22				1
30				1
30				1
31				1
32				1
35				1
37				1
38				1
52				1
52				1
85				0
101				1
123				0
128				1
148				1
197				0
198				0
230				1
300				0
352				0
0	0
1	0
3	0
6	0
9	1
11	0
12	0
15	1
16	0
20	0
21	0
22	0
28	1
37	0
38	0
39	0
41	0
43	0
44	0
47	1
52	0
54	0
61	0
62	1
68	0
77	0
90	0
95	0
96	0
105	0
108	0
112	1
112	1
129	0
135	0
138	0
140	0
147	0
164	1
168	0
174	0
183	0
186	0
188	0
204	0
209	0
211	0
212	0
223	0
248	0
256	0
312	0
405	0
