# Supplementary material for: Cytokine release syndrome-like serum responses after COVID-19 vaccination are frequent and clinically inapparent under cancer immunotherapy
Source: Nat Cancer. 2022 Jun 17;3(9):1039–51. doi: 10.1038/s43018-022-00398-7 (PMC9499865; doi:10.1038/s43018-022-00398-7)
Supplement: Source Data Extended Data Fig. 8 — Statistical Source Data. [file 43018_2022_398_MOESM14_ESM.xlsx]

## Sheet: Figure ED8
sample	neut_antibody_pg_ml	timepoint	time_from_vacc	patient	vaccine_type	neut_antibody_pg_ml_log	neut_antibody_ug_ml
0ZTE2L_T3	3848559	pre	0	0ZTE2L	Comirnaty	6.5853	3.84856
0ZTE2L_T4	7231127	post2	50	0ZTE2L	Comirnaty	6.85921	7.23113
13N151_T0	5959513	pre	0	13N151	Comirnaty	6.77521	5.95951
13N151_T1	52690692	post2	33	13N151	Comirnaty	7.72173	52.6907
13N151_T2	8442583	post2	162	13N151	Comirnaty	6.92648	8.44258
1K9IAN_T2	40377868	pre	0	1K9IAN	Comirnaty	7.60614	40.3779
1K9IAN_T3	117244812	post2	55	1K9IAN	Comirnaty	8.06909	117.245
25D2CD_T1	4.56067e+06	pre	0	25D2CD	Comirnaty	6.65903	4.56067
25D2CD_T3	3.14971e+07	post2	50	25D2CD	Comirnaty	7.49827	31.4971
261EK3_T2	1353663	pre	0	261EK3	Comirnaty	6.13151	1.35366
261EK3_T3	829170	post2	59	261EK3	Comirnaty	5.91864	0.82917
2CC0BM_T1	3.98098e+06	pre	0	2CC0BM	Comirnaty	6.59999	3.98098
2CC0BM_T3	7795084	post2	165	2CC0BM	Comirnaty	6.89182	7.79508
2JJ523_T2	4.33119e+06	pre	0	2JJ523	Comirnaty	6.63661	4.33119
2JJ523_T4	1.09494e+08	post2	51	2JJ523	Comirnaty	8.03939	109.494
32PHU4_T1	6.02596e+06	pre	0	32PHU4	Comirnaty	6.78003	6.02596
32PHU4_T3	6.86519e+06	post2	112	32PHU4	Comirnaty	6.83665	6.86519
339ZEM_T1	1.0365e+07	pre	0	339ZEM	Comirnaty	7.01557	10.365
339ZEM_T2	10627320	post2	63	339ZEM	Comirnaty	7.02642	10.6273
39H11P_T1	6.09267e+06	pre	0	39H11P	Comirnaty	6.78481	6.09267
39H11P_T2	8.04547e+07	post2	55	39H11P	Comirnaty	7.90555	80.4547
44KQ3O_T0	6.29898e+06	pre	0	44KQ3O	Comirnaty	6.79927	6.29898
44KQ3O_T3	1.06364e+07	post2	76	44KQ3O	Comirnaty	7.02679	10.6364
4WTCUA_T1	12873133	pre	0	4WTCUA	Comirnaty	7.10968	12.8731
4WTCUA_T3	1.07465e+08	post2	99	4WTCUA	Comirnaty	8.03127	107.465
9T7S7J_T1	37049024	pre	0	9T7S7J	Comirnaty	7.56878	37.049
9T7S7J_T3	1.76081e+08	post2	80	9T7S7J	Comirnaty	8.24571	176.081
9W8OQ3_T2	2711633	pre	0	9W8OQ3	Comirnaty	6.43323	2.71163
9W8OQ3_T3	4.53007e+06	post2	136	9W8OQ3	Comirnaty	6.65611	4.53007
A8SRJO_T1	1.00455e+08	pre	0	A8SRJO	Astra Zeneca	8.00197	100.455
A8SRJO_T3	16956140	post2	77	A8SRJO	Astra Zeneca	7.22933	16.9561
A8SRJO_T4	19469777	post2	99	A8SRJO	Astra Zeneca	7.28936	19.4698
ARU8T1_T1	9.25176e+06	pre	0	ARU8T1	Comirnaty	6.96622	9.25176
ARU8T1_T2	6656392	post2	43	ARU8T1	Comirnaty	6.82324	6.65639
BWW38Q_T2	6.77711e+06	pre	0	BWW38Q	Comirnaty	6.83104	6.77711
BWW38Q_T4	6349878	post2	35	BWW38Q	Comirnaty	6.80277	6.34988
DEW6IM_T1	1.80318e+07	pre	0	DEW6IM	Comirnaty	7.25604	18.0318
DEW6IM_T2	3.70032e+07	post2	40	DEW6IM	Comirnaty	7.56824	37.0032
DEW6IM_T3	369426283	post2	69	DEW6IM	Comirnaty	8.56753	369.426
DEW6IM_T4	3.65606e+07	post2	124	DEW6IM	Comirnaty	7.56301	36.5606
DEW6IM_T5	27571866	post2	145	DEW6IM	Comirnaty	7.44047	27.5719
DVI5OS_T2	6117427	pre	0	DVI5OS	Comirnaty	6.78657	6.11743
DVI5OS_T4	12465628	post2	93	DVI5OS	Comirnaty	7.09571	12.4656
E61BKL_T3	4057509	pre	0	E61BKL	Comirnaty	6.60826	4.05751
E61BKL_T4	1.03736e+07	post2	106	E61BKL	Comirnaty	7.01593	10.3736
E61BKL_T5	6.0416e+06	post2	169	E61BKL	Comirnaty	6.78115	6.0416
EK6BCT_T6	965522	pre	0	EK6BCT	heterologous	5.98476	0.965522
EK6BCT_T8	3.55357e+07	post2	140	EK6BCT	heterologous	7.55067	35.5357
EMHL0E_T2	8365299	pre	0	EMHL0E	Comirnaty	6.92248	8.3653
EMHL0E_T5	92115385	post2	54	EMHL0E	Comirnaty	7.96433	92.1154
EYIGE1_T1	11888023	pre	0	EYIGE1	Comirnaty	7.07511	11.888
EYIGE1_T3	19665029	post2	77	EYIGE1	Comirnaty	7.29369	19.665
F81VCA_T2	5.01291e+06	pre	0	F81VCA	Comirnaty	6.70009	5.01291
F81VCA_T3	7695264	post2	61	F81VCA	Comirnaty	6.88622	7.69526
FKLSVO_T3	2.65303e+06	pre	0	FKLSVO	Comirnaty	6.42374	2.65303
FKLSVO_T5	73352413	post2	63	FKLSVO	Comirnaty	7.86541	73.3524
G8ZRBI_T2	4405983	pre	0	G8ZRBI	Astra Zeneca	6.64404	4.40598
G8ZRBI_T4	10995229	post2	104	G8ZRBI	Astra Zeneca	7.0412	10.9952
GKLHFP_T3	6451238	pre	0	GKLHFP	Comirnaty	6.80964	6.45124
GKLHFP_T4	2.20359e+07	post2	94	GKLHFP	Comirnaty	7.34313	22.0359
IOQ3FO_T0	6931048	pre	0	IOQ3FO	Comirnaty	6.8408	6.93105
IOQ3FO_T2	59547566	post2	34	IOQ3FO	Comirnaty	7.77486	59.5476
JBEZKB_T3	1.40166e+07	pre	0	JBEZKB	Astra Zeneca	7.14664	14.0166
JBEZKB_T5	16397987	post2	103	JBEZKB	Astra Zeneca	7.21479	16.398
KUDJHR_T2	5059416	pre	0	KUDJHR	Comirnaty	6.7041	5.05942
KUDJHR_T3	57826976	post2	46	KUDJHR	Comirnaty	7.76213	57.827
L9YLRD_T2	6242539	pre	0	L9YLRD	Astra Zeneca	6.79536	6.24254
L9YLRD_T3	5889649	post2	143	L9YLRD	Astra Zeneca	6.77009	5.88965
LIK08H_T1	5.78199e+06	pre	0	LIK08H	Comirnaty	6.76208	5.78199
LIK08H_T3	103212814	post2	33	LIK08H	Comirnaty	8.01373	103.213
QH6V9I_T1	31140541	pre	0	QH6V9I	Moderna	7.49333	31.1405
QH6V9I_T2	1.56821e+07	post2	96	QH6V9I	Moderna	7.19541	15.6821
RSSRJU_T1	8.07951e+06	pre	0	RSSRJU	Comirnaty	6.90738	8.07951
RSSRJU_T2	7046841	post2	44	RSSRJU	Comirnaty	6.84799	7.04684
S4VP85_T0	6285988	pre	0	S4VP85	Comirnaty	6.79837	6.28599
S4VP85_T2	12355487	post2	72	S4VP85	Comirnaty	7.09186	12.3555
SVXZIG_T1	7.79759e+06	pre	0	SVXZIG	Comirnaty	6.89196	7.79759
SVXZIG_T2	5.3781e+06	post1	56	SVXZIG	Comirnaty	6.73063	5.3781
ULKZFC_T0	6050792	pre	0	ULKZFC	Moderna	6.78181	6.05079
ULKZFC_T2	29020700	post2	52	ULKZFC	Moderna	7.46271	29.0207
ULKZFC_T3	1.3043e+07	post2	96	ULKZFC	Moderna	7.11538	13.043
VMQLNV_T5	2592095	pre	0	VMQLNV	Comirnaty	6.41365	2.5921
VMQLNV_T7	1.20619e+07	post2	75	VMQLNV	Comirnaty	7.08141	12.0619
X65WDO_T1	25620432	pre	0	X65WDO	Comirnaty	7.40859	25.6204
X65WDO_T3	8.5067e+06	post2	106	X65WDO	Comirnaty	6.92976	8.5067
X9H3PX_T2	9.72592e+06	pre	0	X9H3PX	Comirnaty	6.98793	9.72592
X9H3PX_T3	3.92964e+06	post2	58	X9H3PX	Comirnaty	6.59435	3.92964
