# Supplementary material for: Cytokine release syndrome-like serum responses after COVID-19 vaccination are frequent and clinically inapparent under cancer immunotherapy
Source: Nat Cancer. 2022 Jun 17;3(9):1039–51. doi: 10.1038/s43018-022-00398-7 (PMC9499865; doi:10.1038/s43018-022-00398-7)
Supplement: Source Data Extended Data Fig. 9 — Statistical Source Data. [file 43018_2022_398_MOESM15_ESM.xlsx]

## Sheet: Figure ED9
	Sex - Female	Sex - Male	Age - <=60	Age - >60	ECOG 0	ECOG 1	tumor type - SKCM	tumor type - other	stage <IV	stage IV	therapy - PD-1/PD-L1 mono	therapy - other	therapy line - 1st	therapy line - later	BMI <=25	BMI >25
min	0.169	0.112	0.05483	0.219	0.04979	0.1309	0.06482	0.145	0.0695	0.4873	0.09619	0.1539	0.3205	0.02453	0.1107	0.04098
median	0.02123	0.02929	0.008606	0.05297	0.0007788	0.04013	0.006041	0.03883	0.01797	0.06353	0.01742	0.03466	0.08401	0.003396	0.02445	0.004936
max	1.345	0.428	0.3493	0.9058	3.183	0.4268	0.6955	0.5417	0.2687	3.738	0.5312	0.6833	1.223	0.1772	0.501	0.3402
