# Supplementary material for: Cytokine release syndrome-like serum responses after COVID-19 vaccination are frequent and clinically inapparent under cancer immunotherapy
Source: Nat Cancer. 2022 Jun 17;3(9):1039–51. doi: 10.1038/s43018-022-00398-7 (PMC9499865; doi:10.1038/s43018-022-00398-7)
Supplement: Source Data Extended Data Fig. 10 — Statistical Source Data. [file 43018_2022_398_MOESM16_ESM.xlsx]

## Sheet: Figure ED10 - Panel A vacc
event_at	removed	observed	censored	entrance	at_risk
0	0	0	0	62	62
17	1	0	1	0	62
18	1	0	1	0	61
31	1	0	1	0	60
35	1	0	1	0	59
40	1	0	1	0	58
44	1	1	0	0	57
54	1	0	1	0	56
56	1	0	1	0	55
59	2	0	2	0	54
60	1	0	1	0	52
63	1	0	1	0	51
66	1	0	1	0	50
67	4	0	4	0	49
68	1	0	1	0	45
69	1	0	1	0	44
73	2	0	2	0	43
75	1	0	1	0	41
84	1	0	1	0	40
90	1	0	1	0	39
91	1	0	1	0	38
95	1	0	1	0	37
102	1	0	1	0	36
110	1	0	1	0	35
116	1	0	1	0	34
118	1	0	1	0	33
122	1	0	1	0	32
123	1	0	1	0	31
129	1	0	1	0	30
130	1	0	1	0	29
133	1	0	1	0	28
145	1	0	1	0	27
146	1	0	1	0	26
150	1	0	1	0	25
153	1	0	1	0	24
160	1	0	1	0	23
161	1	0	1	0	22
164	1	0	1	0	21
179	1	0	1	0	20
206	1	0	1	0	19
207	1	0	1	0	18
210	1	0	1	0	17
216	1	0	1	0	16
222	2	0	2	0	15
229	1	0	1	0	13
245	2	0	2	0	12
249	2	0	2	0	10
262	1	0	1	0	8
277	1	0	1	0	7
314	1	0	1	0	6
326	1	0	1	0	5
333	1	0	1	0	4
370	1	0	1	0	3
388	1	0	1	0	2
437	1	0	1	0	1

## Sheet: Figure ED10 - Panel A unvacc
event_at	removed	observed	censored	entrance	at_risk
0	1	0	1	23	23
14	1	0	1	0	22
60	2	0	2	0	21
61	3	1	2	0	19
63	1	0	1	0	16
67	1	0	1	0	15
70	1	0	1	0	14
85	1	0	1	0	13
98	1	0	1	0	12
179	1	0	1	0	11
201	1	0	1	0	10
215	1	0	1	0	9
227	1	0	1	0	8
231	1	0	1	0	7
234	1	0	1	0	6
243	1	0	1	0	5
272	1	0	1	0	4
294	1	0	1	0	3
304	1	0	1	0	2
308	1	0	1	0	1

## Sheet: Figure ED10 - Panel B vacc
event_at	removed	observed	censored	entrance	at_risk
0	0	0	0	57	57
29	1	1	0	0	57
31	1	1	0	0	56
49	1	0	1	0	55
51	1	1	0	0	54
74	1	0	1	0	53
137	52	1	51	0	52

## Sheet: Figure ED10 - Panel B unvacc
event_at	removed	observed	censored	entrance	at_risk
0	0	0	0	25	25
16	1	1	0	0	25
30	1	1	0	0	24
36	1	1	0	0	23
63	1	0	1	0	22
64	1	0	1	0	21
65	1	1	0	0	20
82	1	1	0	0	19
96	1	1	0	0	18
121	1	0	1	0	17
132	1	1	0	0	16
137	15	0	15	0	15
